# Supplementary material for: Reversible Switching of Single-Molecule Magnetic Behaviour by Desorption/Adsorption of Solvent Ligand in a New Dy(III)-Based Metal Organic Framework
Source: Front Chem. 2021 Aug 5;9:714851. doi: 10.3389/fchem.2021.714851 (PMC8374150; doi:10.3389/fchem.2021.714851)
Supplement: Supplementary file 2 [file DataSheet1.ZIP]

Archive with 3 entries (2 files):
- Crystal data and cifcheck/
- Crystal data and cifcheck/3-1  1_a_pl.cif
- Crystal data and cifcheck/3-2 checkcif.pdf
