# Supplementary material for: Reversible Switching of Single-Molecule Magnetic Behaviour by Desorption/Adsorption of Solvent Ligand in a New Dy(III)-Based Metal Organic Framework
Source: Front Chem. 2021 Aug 5;9:714851. doi: 10.3389/fchem.2021.714851 (PMC8374150; doi:10.3389/fchem.2021.714851)
Supplement: Supplementary file 2 [file DataSheet1.ZIP › Crystal data and cifcheck/3-1 1_a_pl.cif]

 
data_1_a_pl
 
_audit_creation_method            'SHELXL-2018/3'
_shelx_SHELXL_version_number      '2018/3'
_chemical_name_systematic         ?
_chemical_name_common             ?
_chemical_melting_point           ?
_chemical_formula_moiety          ?
_chemical_formula_sum
 'C14 H18 Dy N3 O9' 
_chemical_formula_weight          534.81

loop_
 _atom_type_symbol
 _atom_type_description
 _atom_type_scat_dispersion_real
 _atom_type_scat_dispersion_imag
 _atom_type_scat_source
 'C'  'C'   0.0033   0.0016
 'International Tables Vol C Tables 4.2.6.8 and 6.1.1.4'
 'H'  'H'   0.0000   0.0000
 'International Tables Vol C Tables 4.2.6.8 and 6.1.1.4'
 'Dy'  'Dy'  -0.1892   4.4098
 'International Tables Vol C Tables 4.2.6.8 and 6.1.1.4'
 'N'  'N'   0.0061   0.0033
 'International Tables Vol C Tables 4.2.6.8 and 6.1.1.4'
 'O'  'O'   0.0106   0.0060
 'International Tables Vol C Tables 4.2.6.8 and 6.1.1.4'
 
_space_group_crystal_system       monoclinic
_space_group_IT_number            15
_space_group_name_H-M_alt         'C 2/c'
_space_group_name_Hall            '-C 2yc'
 
_shelx_space_group_comment
;
The symmetry employed for this shelxl refinement is uniquely defined
by the following loop, which should always be used as a source of
symmetry information in preference to the above space-group names.
They are only intended as comments.
;
 
loop_
 _space_group_symop_operation_xyz
 'x, y, z'
 '-x, y, -z+1/2'
 'x+1/2, y+1/2, z'
 '-x+1/2, y+1/2, -z+1/2'
 '-x, -y, -z'
 'x, -y, z-1/2'
 '-x+1/2, -y+1/2, -z'
 'x+1/2, -y+1/2, z-1/2'
 
_cell_length_a                    17.13(4)
_cell_length_b                    10.80(3)
_cell_length_c                    10.69(4)
_cell_angle_alpha                 90
_cell_angle_beta                  95.80(4)
_cell_angle_gamma                 90
_cell_volume                      1968(10)
_cell_formula_units_Z             4
_cell_measurement_temperature     296(2)
_cell_measurement_reflns_used      3754
_cell_measurement_theta_min        2.24
_cell_measurement_theta_max       25.59
 
_exptl_crystal_description        block
_exptl_crystal_colour             ?
_exptl_crystal_density_meas       ?
_exptl_crystal_density_method     ?
_exptl_crystal_density_diffrn     1.805          
_exptl_crystal_F_000              1044
_exptl_transmission_factor_min    ?
_exptl_transmission_factor_max    ?
_exptl_crystal_size_max           0.170
_exptl_crystal_size_mid           0.140
_exptl_crystal_size_min           0.110
_exptl_absorpt_coefficient_mu     3.847
_shelx_estimated_absorpt_T_min    0.561
_shelx_estimated_absorpt_T_max    0.677
_exptl_absorpt_correction_type    'multi-scan'
_exptl_absorpt_correction_T_min   0.1469
_exptl_absorpt_correction_T_max   0.2612
_exptl_absorpt_process_details    ?
_exptl_absorpt_special_details    ?
_diffrn_ambient_temperature       296(2)
_diffrn_radiation_wavelength      0.71073
_diffrn_radiation_type            MoK\a
_diffrn_source                    ?
_diffrn_measurement_device_type  'Bruker APEX-II CCD'
_diffrn_measurement_method       '\f and \w scans'
_diffrn_detector_area_resol_mean  ?
_diffrn_reflns_number             5135
_diffrn_reflns_av_unetI/netI      0.0381
_diffrn_reflns_av_R_equivalents   0.0409
_diffrn_reflns_limit_h_min        -20
_diffrn_reflns_limit_h_max        20
_diffrn_reflns_limit_k_min        -8
_diffrn_reflns_limit_k_max        12
_diffrn_reflns_limit_l_min        -12
_diffrn_reflns_limit_l_max        12
_diffrn_reflns_theta_min          2.233
_diffrn_reflns_theta_max          25.009
_diffrn_reflns_theta_full         25.009
_diffrn_measured_fraction_theta_max   0.993
_diffrn_measured_fraction_theta_full  0.993
_diffrn_reflns_Laue_measured_fraction_max    0.993
_diffrn_reflns_Laue_measured_fraction_full   0.993
_diffrn_reflns_point_group_measured_fraction_max   0.993
_diffrn_reflns_point_group_measured_fraction_full  0.993
_reflns_number_total              1722
_reflns_number_gt                 1654
_reflns_threshold_expression      'I > 2\s(I)'
_reflns_Friedel_coverage          0.000
_reflns_Friedel_fraction_max      .
_reflns_Friedel_fraction_full     .
 
_reflns_special_details
;
 Reflections were merged by SHELXL according to the crystal
 class for the calculation of statistics and refinement.
 
 _reflns_Friedel_fraction is defined as the number of unique
 Friedel pairs measured divided by the number that would be
 possible theoretically, ignoring centric projections and
 systematic absences.
;
 
_computing_data_collection        ?
_computing_cell_refinement        ?
_computing_data_reduction         ?
_computing_structure_solution     'SHELXT 2014/5 (Sheldrick, 2014)'
_computing_structure_refinement 'SHELXL-2018/3 (Sheldrick, 2018)'
_computing_molecular_graphics     ?
_computing_publication_material   ?
_refine_special_details           ?
_refine_ls_structure_factor_coef  Fsqd
_refine_ls_matrix_type            full
_refine_ls_weighting_scheme       calc
_refine_ls_weighting_details
'w=1/[\s^2^(Fo^2^)+(0.0379P)^2^+5.1497P] where P=(Fo^2^+2Fc^2^)/3'
_atom_sites_solution_primary      ?
_atom_sites_solution_secondary    ?
_atom_sites_solution_hydrogens    geom
_refine_ls_hydrogen_treatment     constr
_refine_ls_extinction_method      none
_refine_ls_extinction_coef        .
_refine_ls_number_reflns          1722
_refine_ls_number_parameters      199
_refine_ls_number_restraints      614
_refine_ls_R_factor_all           0.0289
_refine_ls_R_factor_gt            0.0279
_refine_ls_wR_factor_ref          0.0692
_refine_ls_wR_factor_gt           0.0683
_refine_ls_goodness_of_fit_ref    1.063
_refine_ls_restrained_S_all       0.966
_refine_ls_shift/su_max           0.059
_refine_ls_shift/su_mean          0.004
 
loop_
 _atom_site_label
 _atom_site_type_symbol
 _atom_site_fract_x
 _atom_site_fract_y
 _atom_site_fract_z
 _atom_site_U_iso_or_equiv
 _atom_site_adp_type
 _atom_site_occupancy
 _atom_site_site_symmetry_order  
 _atom_site_calc_flag
 _atom_site_refinement_flags_posn
 _atom_site_refinement_flags_adp
 _atom_site_refinement_flags_occupancy
 _atom_site_disorder_assembly
 _atom_site_disorder_group
O3 O 0.4159(2) -0.0808(4) -0.1033(4) 0.0597(11) Uani 1 1 d . . . . .
Dy1 Dy 0.500000 0.04283(2) 0.250000 0.02676(12) Uani 1 2 d S T P A .
O5 O 0.4050(2) -0.0239(3) 0.0928(3) 0.0451(9) Uani 1 1 d . . . . .
O2 O 0.5429(3) -0.1693(5) 0.1850(5) 0.0761(14) Uani 1 1 d . . . . .
N1 N 0.500000 -0.2294(7) 0.250000 0.090(3) Uani 1 2 d S T P A .
C5 C 0.3145(2) -0.1709(4) -0.0020(4) 0.0288(9) Uani 1 1 d . . . . .
C4 C 0.3848(3) -0.0860(4) -0.0043(4) 0.0322(10) Uani 1 1 d . . . . .
C7 C 0.2803(3) -0.1888(4) 0.1087(4) 0.0363(10) Uani 1 1 d . . . . .
H7 H 0.300336 -0.148114 0.181643 0.044 Uiso 1 1 calc R U . . .
O1 O 0.500000 -0.3429(7) 0.250000 0.181(6) Uani 1 2 d S T P . .
C6 C 0.2837(3) -0.2329(4) -0.1111(4) 0.0368(11) Uani 1 1 d . . . . .
H6 H 0.306400 -0.221443 -0.185712 0.044 Uiso 1 1 calc R U . . .
C1 C 0.4161(11) 0.253(4) 0.085(5) 0.062(2) Uani 0.165(9) 1 d D U P A 1
H1A H 0.412909 0.188560 0.027497 0.074 Uiso 0.165(9) 1 calc R U P A 1
C2 C 0.368(2) 0.436(4) -0.093(3) 0.069(4) Uani 0.165(9) 1 d D U P A 1
H2A H 0.362178 0.522961 -0.075825 0.104 Uiso 0.165(9) 1 calc R U P A 1
H2B H 0.406283 0.425446 -0.151484 0.104 Uiso 0.165(9) 1 calc R U P A 1
H2C H 0.318621 0.402974 -0.127478 0.104 Uiso 0.165(9) 1 calc R U P A 1
C3 C 0.396(3) 0.483(3) 0.102(4) 0.068(3) Uani 0.165(9) 1 d D U P A 1
H3A H 0.380099 0.552806 0.049291 0.102 Uiso 0.165(9) 1 calc R U P A 1
H3B H 0.360388 0.473930 0.165129 0.102 Uiso 0.165(9) 1 calc R U P A 1
H3C H 0.448042 0.496365 0.141050 0.102 Uiso 0.165(9) 1 calc R U P A 1
O4 O 0.4319(2) 0.2261(4) 0.1638(4) 0.0590(9) Uani 0.165(9) 1 d . U P A 1
N2 N 0.3942(13) 0.371(3) 0.025(3) 0.061(2) Uani 0.165(9) 1 d D U P A 1
C1B C 0.4561(10) 0.3192(9) 0.1132(10) 0.061(2) Uani 0.284(7) 1 d D U P A 3
H1BA H 0.509912 0.332810 0.116974 0.073 Uiso 0.284(7) 1 calc R U P A 3
C2B C 0.3197(11) 0.378(3) 0.047(3) 0.079(3) Uani 0.284(7) 1 d D U P A 3
H2BA H 0.289176 0.441830 0.002430 0.119 Uiso 0.284(7) 1 calc R U P A 3
H2BB H 0.309052 0.300107 0.006533 0.119 Uiso 0.284(7) 1 calc R U P A 3
H2BC H 0.306006 0.374148 0.132082 0.119 Uiso 0.284(7) 1 calc R U P A 3
C3B C 0.4390(15) 0.5148(18) -0.008(2) 0.075(3) Uani 0.284(7) 1 d D U P A 3
H3BA H 0.398412 0.566650 -0.048214 0.113 Uiso 0.284(7) 1 calc R U P A 3
H3BB H 0.469469 0.561003 0.056248 0.113 Uiso 0.284(7) 1 calc R U P A 3
H3BC H 0.472401 0.486835 -0.069250 0.113 Uiso 0.284(7) 1 calc R U P A 3
O4B O 0.4319(2) 0.2261(4) 0.1638(4) 0.0590(9) Uani 0.284(7) 1 d D U P A 3
N2B N 0.4035(9) 0.4076(13) 0.0485(12) 0.062(2) Uani 0.284(7) 1 d D U P A 3
C1A C 0.3970(5) 0.2572(11) 0.0658(12) 0.0584(18) Uani 0.551(9) 1 d . U P A 2
H1AA H 0.399106 0.200829 0.000500 0.070 Uiso 0.551(9) 1 calc R U P A 2
C2A C 0.3184(8) 0.3793(13) -0.0860(12) 0.081(3) Uani 0.551(9) 1 d . U P A 2
H2AA H 0.292609 0.458216 -0.085175 0.122 Uiso 0.551(9) 1 calc R U P A 2
H2AB H 0.356065 0.380756 -0.146647 0.122 Uiso 0.551(9) 1 calc R U P A 2
H2AC H 0.280197 0.315889 -0.108120 0.122 Uiso 0.551(9) 1 calc R U P A 2
C3A C 0.3484(9) 0.4513(11) 0.1280(14) 0.071(3) Uani 0.551(9) 1 d . U P A 2
H3AA H 0.316988 0.516842 0.088689 0.107 Uiso 0.551(9) 1 calc R U P A 2
H3AB H 0.323141 0.418209 0.196829 0.107 Uiso 0.551(9) 1 calc R U P A 2
H3AC H 0.399076 0.483255 0.158801 0.107 Uiso 0.551(9) 1 calc R U P A 2
O4A O 0.4319(2) 0.2261(4) 0.1638(4) 0.0590(9) Uani 0.551(9) 1 d . U P A 2
N2A N 0.3577(5) 0.3540(8) 0.0367(9) 0.0573(17) Uani 0.551(9) 1 d . U P A 2
 
loop_
 _atom_site_aniso_label
 _atom_site_aniso_U_11
 _atom_site_aniso_U_22
 _atom_site_aniso_U_33
 _atom_site_aniso_U_23
 _atom_site_aniso_U_13
 _atom_site_aniso_U_12
O3 0.052(2) 0.090(3) 0.041(2) -0.011(2) 0.0225(18) -0.039(2)
Dy1 0.02937(19) 0.02892(18) 0.02268(17) 0.000 0.00598(11) 0.000
O5 0.039(2) 0.056(2) 0.040(2) -0.0088(16) 0.0042(16) -0.0232(16)
O2 0.086(4) 0.064(3) 0.079(3) -0.027(2) 0.008(3) 0.027(3)
N1 0.126(9) 0.035(5) 0.103(8) 0.000 -0.018(7) 0.000
C5 0.030(2) 0.029(2) 0.028(2) -0.0012(17) 0.0053(17) -0.0057(17)
C4 0.028(2) 0.038(2) 0.032(2) 0.0039(19) 0.0035(18) -0.0078(19)
C7 0.037(2) 0.047(3) 0.025(2) -0.0093(19) 0.0056(18) -0.014(2)
O1 0.274(16) 0.034(4) 0.219(13) 0.000 -0.050(12) 0.000
C6 0.038(3) 0.051(3) 0.023(2) -0.0029(19) 0.0111(18) -0.019(2)
C1 0.062(2) 0.061(2) 0.061(2) 0.0005(10) 0.0056(10) 0.0012(10)
C2 0.070(4) 0.069(4) 0.069(4) 0.000(2) 0.007(2) 0.001(2)
C3 0.069(4) 0.067(4) 0.067(4) 0.000(2) 0.006(2) 0.001(2)
O4 0.0697(18) 0.0509(17) 0.0529(17) 0.0113(15) -0.0109(15) 0.0089(15)
N2 0.062(2) 0.061(2) 0.061(2) 0.0006(10) 0.0055(10) 0.0010(10)
C1B 0.068(4) 0.054(4) 0.058(4) 0.008(3) -0.001(3) 0.010(3)
C2B 0.087(6) 0.073(6) 0.076(5) 0.009(5) -0.002(5) 0.011(5)
C3B 0.085(6) 0.065(6) 0.074(6) 0.004(6) 0.001(6) 0.010(6)
O4B 0.0697(18) 0.0509(17) 0.0529(17) 0.0113(15) -0.0109(15) 0.0089(15)
N2B 0.071(4) 0.055(4) 0.058(3) 0.007(3) -0.002(3) 0.012(3)
C1A 0.070(3) 0.055(3) 0.049(3) 0.004(3) 0.000(3) 0.020(3)
C2A 0.093(6) 0.075(5) 0.073(5) 0.000(5) -0.005(5) 0.018(5)
C3A 0.084(5) 0.058(5) 0.071(5) 0.002(4) -0.002(5) 0.014(4)
O4A 0.0697(18) 0.0509(17) 0.0529(17) 0.0113(15) -0.0109(15) 0.0089(15)
N2A 0.063(3) 0.052(3) 0.058(3) 0.007(3) 0.010(3) 0.022(3)
 
_geom_special_details
;
 All esds (except the esd in the dihedral angle between two l.s. planes)
 are estimated using the full covariance matrix.  The cell esds are taken
 into account individually in the estimation of esds in distances, angles
 and torsion angles; correlations between esds in cell parameters are only
 used when they are defined by crystal symmetry.  An approximate (isotropic)
 treatment of cell esds is used for estimating esds involving l.s. planes.
;
 
loop_
 _geom_bond_atom_site_label_1
 _geom_bond_atom_site_label_2
 _geom_bond_distance
 _geom_bond_site_symmetry_2
 _geom_bond_publ_flag
O3 C4 1.233(7) . ?
O3 Dy1 2.272(6) 5_655 ?
Dy1 O5 2.332(6) . ?
Dy1 O5 2.332(6) 2_655 ?
Dy1 O4 2.431(6) . ?
Dy1 O4B 2.431(6) . ?
Dy1 O4A 2.431(6) . ?
Dy1 O4 2.431(6) 2_655 ?
Dy1 O2 2.525(7) 2_655 ?
Dy1 O2 2.525(7) . ?
Dy1 N1 2.940(11) . ?
O5 C4 1.255(7) . ?
O2 N1 1.244(7) . ?
N1 O1 1.225(11) . ?
C5 C7 1.386(7) . ?
C5 C6 1.400(7) . ?
C5 C4 1.516(6) . ?
C7 C6 1.388(7) 7_545 ?
C7 H7 0.9300 . ?
C6 H6 0.9300 . ?
C1 O4 0.90(4) . ?
C1 N2 1.462(11) . ?
C1 H1A 0.9300 . ?
C2 N2 1.471(11) . ?
C2 H2A 0.9600 . ?
C2 H2B 0.9600 . ?
C2 H2C 0.9600 . ?
C3 N2 1.458(11) . ?
C3 H3A 0.9600 . ?
C3 H3B 0.9600 . ?
C3 H3C 0.9600 . ?
C1B O4B 1.234(10) . ?
C1B N2B 1.440(10) . ?
C1B H1BA 0.9300 . ?
C2B N2B 1.469(11) . ?
C2B H2BA 0.9600 . ?
C2B H2BB 0.9600 . ?
C2B H2BC 0.9600 . ?
C3B N2B 1.466(11) . ?
C3B H3BA 0.9600 . ?
C3B H3BB 0.9600 . ?
C3B H3BC 0.9600 . ?
C1A O4A 1.201(13) . ?
C1A N2A 1.264(14) . ?
C1A H1AA 0.9300 . ?
C2A N2A 1.439(16) . ?
C2A H2AA 0.9600 . ?
C2A H2AB 0.9600 . ?
C2A H2AC 0.9600 . ?
C3A N2A 1.454(16) . ?
C3A H3AA 0.9600 . ?
C3A H3AB 0.9600 . ?
C3A H3AC 0.9600 . ?
 
loop_
 _geom_angle_atom_site_label_1
 _geom_angle_atom_site_label_2
 _geom_angle_atom_site_label_3
 _geom_angle
 _geom_angle_site_symmetry_1
 _geom_angle_site_symmetry_3
 _geom_angle_publ_flag
C4 O3 Dy1 163.7(3) . 5_655 ?
O3 Dy1 O3 159.2(3) 6_556 5_655 ?
O3 Dy1 O5 96.2(3) 6_556 . ?
O3 Dy1 O5 90.2(3) 5_655 . ?
O3 Dy1 O5 90.2(3) 6_556 2_655 ?
O3 Dy1 O5 96.2(3) 5_655 2_655 ?
O5 Dy1 O5 144.0(2) . 2_655 ?
O3 Dy1 O4 78.5(2) 6_556 . ?
O3 Dy1 O4 84.6(2) 5_655 . ?
O5 Dy1 O4 72.9(2) . . ?
O5 Dy1 O4 142.92(14) 2_655 . ?
O3 Dy1 O4B 78.5(2) 6_556 . ?
O3 Dy1 O4B 84.6(2) 5_655 . ?
O5 Dy1 O4B 72.9(2) . . ?
O5 Dy1 O4B 142.92(14) 2_655 . ?
O3 Dy1 O4A 78.5(2) 6_556 . ?
O3 Dy1 O4A 84.6(2) 5_655 . ?
O5 Dy1 O4A 72.9(2) . . ?
O5 Dy1 O4A 142.92(14) 2_655 . ?
O3 Dy1 O4 84.6(2) 6_556 2_655 ?
O3 Dy1 O4 78.5(2) 5_655 2_655 ?
O5 Dy1 O4 142.92(14) . 2_655 ?
O5 Dy1 O4 72.9(2) 2_655 2_655 ?
O4 Dy1 O4 71.0(3) . 2_655 ?
O4B Dy1 O4 71.0(3) . 2_655 ?
O4A Dy1 O4 71.0(3) . 2_655 ?
O3 Dy1 O2 75.6(2) 6_556 2_655 ?
O3 Dy1 O2 125.19(18) 5_655 2_655 ?
O5 Dy1 O2 73.5(2) . 2_655 ?
O5 Dy1 O2 73.90(18) 2_655 2_655 ?
O4 Dy1 O2 134.5(2) . 2_655 ?
O4 Dy1 O2 140.9(2) 2_655 2_655 ?
O3 Dy1 O2 125.18(18) 6_556 . ?
O3 Dy1 O2 75.6(2) 5_655 . ?
O5 Dy1 O2 73.90(18) . . ?
O5 Dy1 O2 73.5(2) 2_655 . ?
O4 Dy1 O2 140.9(2) . . ?
O4B Dy1 O2 140.9(2) . . ?
O4A Dy1 O2 140.9(2) . . ?
O4 Dy1 O2 134.5(2) 2_655 . ?
O2 Dy1 O2 49.7(3) 2_655 . ?
O3 Dy1 N1 100.39(13) 6_556 . ?
O3 Dy1 N1 100.39(13) 5_655 . ?
O5 Dy1 N1 72.01(11) . . ?
O5 Dy1 N1 72.01(11) 2_655 . ?
O4 Dy1 N1 144.51(13) . . ?
O4B Dy1 N1 144.51(13) . . ?
O4A Dy1 N1 144.51(13) . . ?
O4 Dy1 N1 144.51(13) 2_655 . ?
O2 Dy1 N1 24.85(15) 2_655 . ?
O2 Dy1 N1 24.85(15) . . ?
C4 O5 Dy1 151.1(4) . . ?
N1 O2 Dy1 96.6(4) . . ?
O1 N1 O2 121.5(4) . . ?
O1 N1 O2 121.5(4) . 2_655 ?
O2 N1 O2 117.1(7) . 2_655 ?
O1 N1 Dy1 180.0 . . ?
O2 N1 Dy1 58.5(4) . . ?
O2 N1 Dy1 58.5(4) 2_655 . ?
C7 C5 C6 119.2(4) . . ?
C7 C5 C4 120.2(4) . . ?
C6 C5 C4 120.6(4) . . ?
O3 C4 O5 125.4(5) . . ?
O3 C4 C5 117.0(4) . . ?
O5 C4 C5 117.6(4) . . ?
C5 C7 C6 120.3(4) . 7_545 ?
C5 C7 H7 119.9 . . ?
C6 C7 H7 119.9 7_545 . ?
C7 C6 C5 120.5(4) 7_545 . ?
C7 C6 H6 119.7 7_545 . ?
C5 C6 H6 119.7 . . ?
O4 C1 N2 137(5) . . ?
O4 C1 H1A 111.5 . . ?
N2 C1 H1A 111.5 . . ?
N2 C2 H2A 109.5 . . ?
N2 C2 H2B 109.5 . . ?
H2A C2 H2B 109.5 . . ?
N2 C2 H2C 109.4 . . ?
H2A C2 H2C 109.5 . . ?
H2B C2 H2C 109.5 . . ?
N2 C3 H3A 109.5 . . ?
N2 C3 H3B 109.5 . . ?
H3A C3 H3B 109.5 . . ?
N2 C3 H3C 109.4 . . ?
H3A C3 H3C 109.5 . . ?
H3B C3 H3C 109.5 . . ?
C1 O4 Dy1 135(3) . . ?
C1 N2 C3 119(4) . . ?
C1 N2 C2 147(4) . . ?
C3 N2 C2 94(3) . . ?
O4B C1B N2B 122.0(14) . . ?
O4B C1B H1BA 119.0 . . ?
N2B C1B H1BA 119.0 . . ?
N2B C2B H2BA 109.4 . . ?
N2B C2B H2BB 109.5 . . ?
H2BA C2B H2BB 109.5 . . ?
N2B C2B H2BC 109.4 . . ?
H2BA C2B H2BC 109.5 . . ?
H2BB C2B H2BC 109.5 . . ?
N2B C3B H3BA 109.5 . . ?
N2B C3B H3BB 109.5 . . ?
H3BA C3B H3BB 109.5 . . ?
N2B C3B H3BC 109.4 . . ?
H3BA C3B H3BC 109.5 . . ?
H3BB C3B H3BC 109.5 . . ?
C1B O4B Dy1 131.3(8) . . ?
C1B N2B C3B 117.1(15) . . ?
C1B N2B C2B 115.2(17) . . ?
C3B N2B C2B 127.7(18) . . ?
O4A C1A N2A 130.7(14) . . ?
O4A C1A H1AA 114.7 . . ?
N2A C1A H1AA 114.7 . . ?
N2A C2A H2AA 109.5 . . ?
N2A C2A H2AB 109.5 . . ?
H2AA C2A H2AB 109.5 . . ?
N2A C2A H2AC 109.5 . . ?
H2AA C2A H2AC 109.5 . . ?
H2AB C2A H2AC 109.5 . . ?
N2A C3A H3AA 109.5 . . ?
N2A C3A H3AB 109.5 . . ?
H3AA C3A H3AB 109.5 . . ?
N2A C3A H3AC 109.5 . . ?
H3AA C3A H3AC 109.5 . . ?
H3AB C3A H3AC 109.5 . . ?
C1A O4A Dy1 137.4(7) . . ?
C1A N2A C2A 124.7(11) . . ?
C1A N2A C3A 121.6(11) . . ?
C2A N2A C3A 113.7(10) . . ?
 
loop_
 _geom_torsion_atom_site_label_1
 _geom_torsion_atom_site_label_2
 _geom_torsion_atom_site_label_3
 _geom_torsion_atom_site_label_4
 _geom_torsion
 _geom_torsion_site_symmetry_1
 _geom_torsion_site_symmetry_2
 _geom_torsion_site_symmetry_3
 _geom_torsion_site_symmetry_4
 _geom_torsion_publ_flag
Dy1 O2 N1 O1 180.0 . . . . ?
Dy1 O2 N1 O2 0.001(0) . . . 2_655 ?
Dy1 O3 C4 O5 14.5(19) 5_655 . . . ?
Dy1 O3 C4 C5 -168.0(13) 5_655 . . . ?
Dy1 O5 C4 O3 -53.9(10) . . . . ?
Dy1 O5 C4 C5 128.6(6) . . . . ?
C7 C5 C4 O3 175.1(5) . . . . ?
C6 C5 C4 O3 -4.4(7) . . . . ?
C7 C5 C4 O5 -7.2(7) . . . . ?
C6 C5 C4 O5 173.2(5) . . . . ?
C6 C5 C7 C6 -0.1(8) . . . 7_545 ?
C4 C5 C7 C6 -179.6(4) . . . 7_545 ?
C7 C5 C6 C7 0.1(8) . . . 7_545 ?
C4 C5 C6 C7 179.6(4) . . . 7_545 ?
N2 C1 O4 Dy1 -160.1(15) . . . . ?
O4 C1 N2 C3 0.0(3) . . . . ?
O4 C1 N2 C2 180.0(3) . . . . ?
N2B C1B O4B Dy1 168.7(6) . . . . ?
O4B C1B N2B C3B -179.99(13) . . . . ?
O4B C1B N2B C2B -0.1(2) . . . . ?
N2A C1A O4A Dy1 172.8(5) . . . . ?
O4A C1A N2A C2A -179.92(16) . . . . ?
O4A C1A N2A C3A -0.1(3) . . . . ?
 
_refine_diff_density_max    0.632
_refine_diff_density_min   -0.952
_refine_diff_density_rms    0.124

_shelx_res_file
;
TITL 1_a.res in P-1 New: C2/c
    1_a_pl.res
    created by SHELXL-2018/3 at 11:01:36 on 26-Jun-2019
CELL 0.71073 17.13 10.8 10.69 90 95.80 90
ZERR 4 0.04 0.03 0.04 0 0.04 0
LATT 7
SYMM -X,+Y,0.5-Z
SFAC C  H  Dy N  O
UNIT 56 72 4 12 36
OMIT -10 10 6
OMIT 14 0 0
OMIT 17 3 0
OMIT 20 0 0
OMIT 18 2 0
OMIT -6 0 2
omit -3 50.02
L.S. 50
ACTA
BOND $H
FMAP 2
PLAN 0
exyz o4 o4a o4b
eadp o4 o4a o4b
isor .001 c1 c2 c3 n2
flat .01 c1b c2b c3b n2b o4b
flat .01 c1a c2a c3a n2a o4a
flat .01 c1 c2 c3 n2 o4
dfix 1.47 .01 c1 n2 c2 n2 c3 n2 c1b n2b c3b n2b c2b n2b
dfix 1.25 .01 c1b o4b
sump 1 .001 1 2 1 3 1 4
simu .01 .02 3.5 c1 > n2a
size .17 .14 .11
CONF
TEMP 23
WGHT    0.037900    5.149700
FVAR       0.25690   0.16493   0.55075   0.28425
O3    5    0.415852   -0.080768   -0.103275    11.00000    0.05222    0.08959 =
         0.04105   -0.01062    0.02247   -0.03879
DY1   3    0.500000    0.042826    0.250000    10.50000    0.02937    0.02892 =
         0.02268    0.00000    0.00598    0.00000
O5    5    0.405012   -0.023873    0.092794    11.00000    0.03933    0.05599 =
         0.04005   -0.00878    0.00415   -0.02318
O2    5    0.542896   -0.169299    0.184997    11.00000    0.08612    0.06373 =
         0.07857   -0.02733    0.00834    0.02690
N1    4    0.500000   -0.229443    0.250000    10.50000    0.12583    0.03488 =
         0.10290    0.00000   -0.01790    0.00000
C5    1    0.314537   -0.170889   -0.002028    11.00000    0.03022    0.02897 =
         0.02780   -0.00123    0.00526   -0.00568
C4    1    0.384825   -0.085981   -0.004283    11.00000    0.02757    0.03756 =
         0.03153    0.00391    0.00348   -0.00779
C7    1    0.280299   -0.188783    0.108685    11.00000    0.03695    0.04718 =
         0.02525   -0.00928    0.00557   -0.01399
AFIX  43
H7    2    0.300336   -0.148114    0.181643    11.00000   -1.20000
AFIX   0
O1    5    0.500000   -0.342904    0.250000    10.50000    0.27387    0.03434 =
         0.21938    0.00000   -0.05044    0.00000
C6    1    0.283746   -0.232874   -0.111081    11.00000    0.03840    0.05050 =
         0.02298   -0.00293    0.01106   -0.01882
AFIX  43
H6    2    0.306400   -0.221443   -0.185712    11.00000   -1.20000
PART 1
AFIX   0
C1    1    0.416095    0.253131    0.085346    21.00000    0.06242    0.06124 =
         0.06124    0.00052    0.00556    0.00122
AFIX  43
H1A   2    0.412909    0.188560    0.027497    21.00000   -1.20000
AFIX   0
C2    1    0.368050    0.436324   -0.092646    21.00000    0.07012    0.06880 =
         0.06887    0.00035    0.00667    0.00136
AFIX  33
H2A   2    0.362178    0.522961   -0.075825    21.00000   -1.50000
H2B   2    0.406283    0.425446   -0.151484    21.00000   -1.50000
H2C   2    0.318621    0.402974   -0.127478    21.00000   -1.50000
AFIX   0
C3    1    0.395821    0.483152    0.101679    21.00000    0.06854    0.06705 =
         0.06715    0.00043    0.00557    0.00079
AFIX  33
H3A   2    0.380099    0.552806    0.049291    21.00000   -1.50000
H3B   2    0.360388    0.473930    0.165129    21.00000   -1.50000
H3C   2    0.448042    0.496365    0.141050    21.00000   -1.50000
AFIX   0
O4    5    0.431902    0.226073    0.163839    21.00000    0.06966    0.05088 =
         0.05289    0.01127   -0.01087    0.00889
N2    4    0.394205    0.371341    0.025112    21.00000    0.06227    0.06083 =
         0.06116    0.00065    0.00553    0.00104
PART 3
C1B   1    0.456114    0.319236    0.113224    41.00000    0.06841    0.05448 =
         0.05769    0.00800   -0.00112    0.00990
AFIX  43
H1BA  2    0.509912    0.332810    0.116974    41.00000   -1.20000
AFIX   0
C2B   1    0.319672    0.378389    0.047280    41.00000    0.08716    0.07319 =
         0.07553    0.00935   -0.00157    0.01070
AFIX  33
H2BA  2    0.289176    0.441830    0.002430    41.00000   -1.50000
H2BB  2    0.309052    0.300107    0.006533    41.00000   -1.50000
H2BC  2    0.306006    0.374148    0.132082    41.00000   -1.50000
AFIX   0
C3B   1    0.439014    0.514769   -0.008060    41.00000    0.08545    0.06452 =
         0.07413    0.00446    0.00092    0.01017
AFIX  33
H3BA  2    0.398412    0.566650   -0.048214    41.00000   -1.50000
H3BB  2    0.469469    0.561003    0.056248    41.00000   -1.50000
H3BC  2    0.472401    0.486835   -0.069250    41.00000   -1.50000
AFIX   0
O4B   5    0.431902    0.226073    0.163839    41.00000    0.06966    0.05088 =
         0.05289    0.01127   -0.01087    0.00889
N2B   4    0.403525    0.407597    0.048497    41.00000    0.07138    0.05526 =
         0.05766    0.00746   -0.00154    0.01214
PART 2
C1A   1    0.396952    0.257232    0.065799    31.00000    0.06991    0.05519 =
         0.04869    0.00413   -0.00043    0.02015
AFIX  43
H1AA  2    0.399106    0.200829    0.000500    31.00000   -1.20000
AFIX   0
C2A   1    0.318373    0.379326   -0.086029    31.00000    0.09316    0.07513 =
         0.07329    0.00044   -0.00518    0.01794
AFIX  33
H2AA  2    0.292609    0.458216   -0.085175    31.00000   -1.50000
H2AB  2    0.356065    0.380756   -0.146647    31.00000   -1.50000
H2AC  2    0.280197    0.315889   -0.108120    31.00000   -1.50000
AFIX   0
C3A   1    0.348445    0.451349    0.128013    31.00000    0.08384    0.05790 =
         0.07068    0.00222   -0.00191    0.01385
AFIX  33
H3AA  2    0.316988    0.516842    0.088689    31.00000   -1.50000
H3AB  2    0.323141    0.418209    0.196829    31.00000   -1.50000
H3AC  2    0.399076    0.483255    0.158801    31.00000   -1.50000
AFIX   0
O4A   5    0.431902    0.226073    0.163839    31.00000    0.06966    0.05088 =
         0.05289    0.01127   -0.01087    0.00889
N2A   4    0.357728    0.354012    0.036702    31.00000    0.06300    0.05156 =
         0.05793    0.00685    0.00961    0.02166
PART 0
HKLF 4 1 -1 -1 0 1 -1 0 0 0 1


REM  1_a.res in P-1 New: C2/c
REM wR2 = 0.0692, GooF = S = 1.063, Restrained GooF = 0.966 for all data
REM R1 = 0.0279 for 1654 Fo > 4sig(Fo) and 0.0289 for all 1722 data
REM 199 parameters refined using 614 restraints

END

WGHT      0.0353      7.0309

REM Highest difference peak  0.632,  deepest hole -0.952,  1-sigma level  0.124
Q1    1   0.4412  0.3043  0.0717  11.00000  0.05    0.63
Q2    1   0.4721 -0.0251  0.2293  11.00000  0.05    0.54
Q3    1   0.5059 -0.0447 -0.0745  11.00000  0.05    0.48
Q4    1   0.3008  0.4427  0.1178  11.00000  0.05    0.44
Q5    1   0.4229  0.4226  0.0902  11.00000  0.05    0.42
Q6    1   0.3972  0.5222  0.0291  11.00000  0.05    0.42
Q7    1   0.4662  0.1954  0.1339  11.00000  0.05    0.42
Q8    1   0.3227  0.3257 -0.0173  11.00000  0.05    0.41
Q9    1   0.4689  0.0406  0.1434  11.00000  0.05    0.39
Q10   1   0.4132  0.2354  0.1875  11.00000  0.05    0.37
Q11   1   0.3701  0.3756  0.0481  11.00000  0.05    0.36
Q12   1   0.5006  0.2969  0.0437  11.00000  0.05    0.35
Q13   1   0.4287 -0.3166  0.2174  11.00000  0.05    0.35
Q14   1   0.3427 -0.0993 -0.0110  11.00000  0.05    0.35
Q15   1   0.2863  0.3413 -0.0651  11.00000  0.05    0.35
Q16   1   0.4599  0.0384 -0.0050  11.00000  0.05    0.34
Q17   1   0.4078  0.4786 -0.0646  11.00000  0.05    0.34
Q18   1   0.2448 -0.2056  0.0982  11.00000  0.05    0.34
Q19   1   0.4884  0.5198 -0.0020  11.00000  0.05    0.33
Q20   1   0.3307  0.6797  0.0455  11.00000  0.05    0.32
;
_shelx_res_checksum   70218

_shelx_hkl_file
;
   1   0   0 5068.69  194.28
   1   0   0 5261.47  199.28
   2   0   0 3388.76  126.19
   2   0   0 3289.77  124.49
   3   0   0 1675.13   64.29
   3   0   0 1568.84   62.19
   4   0   0  597.14   26.00
   4   0   0  645.64   28.70
   5   0   0  390.06   19.40
   5   0   0  470.45   22.80
   6   0   0   77.89    8.40
   6   0   0   67.09    6.10
   7   0   0   71.39    6.80
   7   0   0   78.99   10.60
   8   0   0  161.38   14.50
   8   0   0  184.28   12.30
   9   0   0  273.97   20.20
  10   0   0  287.37   22.00
  10  -1   0  252.07   20.10
   9  -1   0  325.97   22.70
   8  -1   0  341.17   22.00
   8  -1   0  313.57   18.80
   7  -1   0  302.17   17.60
   7  -1   0  326.77   20.30
   6  -1   0  122.09   10.60
   6  -1   0  113.89    9.00
   5  -1   0   52.49    5.60
   5  -1   0   70.69    8.40
   4  -1   0   33.30    5.40
   4  -1   0   21.60    3.70
   3  -1   0  985.00   39.30
   3  -1   0  888.21   37.90
   2  -1   0 1108.89   45.00
   2  -1   0 1180.18   45.40
   1  -1   0  862.51   35.00
   1  -1   0  926.41   34.80
   0  -1   0 5637.44  199.18
   0  -1   0 4985.90  201.78
  -1  -1   0 6203.88  236.38
  -1  -1   0 6414.96  237.78
  -3  -1   0   88.49    6.30
   4   1   0  337.37   18.00
   5   1   0  110.49    9.80
   6   1   0   11.50    4.20
   6   1   0    9.90    2.50
   7   1   0   18.50    3.60
   7   1   0   19.40    5.50
   8   1   0  183.78   11.90
   8   1   0  196.28   15.60
   9   1   0  150.88   14.70
  10   1   0  268.37   20.70
  11   1   0  178.88   17.40
   9  -2   0  275.27   20.20
   8  -2   0  542.55   29.60
   8  -2   0  586.44   31.30
   7  -2   0  425.56   23.60
   7  -2   0  449.56   25.40
   6  -2   0  411.86   23.10
   6  -2   0  390.36   21.60
   5  -2   0  126.19    9.90
   5  -2   0  139.49   10.80
   4  -2   0   10.50    3.40
   4  -2   0    6.60    2.50
   3  -2   0  475.35   22.40
   3  -2   0  477.15   22.10
   2  -2   0 1013.30   40.40
   2  -2   0 1012.20   41.70
   1  -2   0 1124.39   42.90
   1  -2   0 1098.19   44.40
   0  -2   0 3229.98  121.09
  -1  -2   0 4085.79  147.69
  -1  -2   0 3730.53  147.89
   1   2   0 3863.31  146.99
  -2  -2   0 1677.63   61.39
   2   2   0 1566.94   61.69
  -3  -2   0 1199.28   47.30
   3   2   0 1279.77   49.10
  -4  -2   0 1111.79   49.50
   4   2   0 1326.57   50.29
   6   2   0  428.16   23.70
   7   2   0  115.19   11.40
   8   2   0   33.00    4.90
   8   2   0   32.60    7.30
   9   2   0   50.89    9.80
  10   2   0  148.59   15.40
  11   2   0  131.49   17.20
   9  -3   0  258.47   19.60
   8  -3   0  375.26   23.50
   7  -3   0  459.75   25.80
   7  -3   0  489.75   26.50
   6  -3   0  330.87   19.40
   6  -3   0  309.07   18.90
   5  -3   0  251.77   15.40
   5  -3   0  246.48   15.70
   4  -3   0  509.45   25.20
   4  -3   0  489.85   23.90
   3  -3   0    1.40    1.40
   3  -3   0    1.00    1.60
   2  -3   0  491.15   22.80
   2  -3   0  451.85   20.50
   1  -3   0  910.81   37.60
   1  -3   0  864.41   35.00
   0  -3   0 1678.63   65.59
   0  -3   0 1667.43   63.19
  -1  -3   0  164.58    8.80
   1   3   0  161.88    7.40
  -2  -3   0 1271.27   48.50
  -2  -3   0 1247.78   48.20
   2   3   0 1214.58   47.70
  -3  -3   0  930.81   37.60
  -3  -3   0  985.60   38.60
   3   3   0  947.01   38.30
  -4  -3   0  804.02   34.10
  -4  -3   0  909.21   36.40
   4   3   0  865.01   36.10
  -5  -3   0 2147.69   93.79
   5   3   0 2637.14   94.79
  -6  -3   0  561.14   28.10
   7   3   0  635.34   33.00
   8   3   0   44.10    8.90
   9   3   0   10.00    5.60
  10   3   0   88.29   13.50
  11   3   0   72.29   12.30
   8  -4   0  305.27   21.00
   7  -4   0  583.54   31.30
   7  -4   0  576.44   30.90
   6  -4   0  540.95   27.80
   6  -4   0  509.95   28.30
   5  -4   0  342.27   20.60
   5  -4   0  336.87   19.20
   4  -4   0  417.76   21.50
   4  -4   0  446.36   23.80
   3  -4   0  485.15   23.30
   3  -4   0  533.55   26.20
   2  -4   0   10.30    3.40
   2  -4   0    5.90    1.90
   1  -4   0   22.40    2.90
   1  -4   0   27.00    4.90
   0  -4   0  596.94   24.20
  -1  -4   0  307.67   15.50
  -2  -4   0 1160.98   48.40
  -2  -4   0 1256.27   47.70
   2   4   0 1233.18   47.10
  -3  -4   0  793.92   32.60
  -3  -4   0  790.62   32.50
   3   4   0  790.82   32.10
  -4  -4   0 1201.68   49.40
  -4  -4   0 1302.77   50.89
  -5  -4   0 2639.14  101.79
   5   4   0 2698.63  104.29
  -6  -4   0 1223.88   54.29
   6   4   0 1327.77   54.79
   8   4   0  283.07   20.20
   9   4   0   32.40    8.60
  10   4   0   25.70    8.50
  11   4   0   68.39   12.90
   7  -5   0  290.07   19.50
   7  -5   0  289.97   20.30
   6  -5   0  405.46   23.10
   6  -5   0  399.46   24.50
   5  -5   0  585.34   31.50
   5  -5   0  602.04   29.50
   4  -5   0  334.17   20.80
   4  -5   0  335.67   18.40
   3  -5   0  277.17   17.60
   3  -5   0  263.37   14.70
   2  -5   0  132.79   11.00
   2  -5   0  134.59    8.50
   1  -5   0   54.09    7.50
   1  -5   0   60.59    4.70
   0  -5   0  434.76   18.90
   0  -5   0  448.26   22.40
  -1  -5   0   97.19    7.80
  -2  -5   0 2106.39   77.99
  -2  -5   0 1977.10   79.49
   2   5   0 1987.20   76.99
  -3  -5   0 2536.15   98.49
  -3  -5   0 2475.95   97.69
   3   5   0 2642.14   97.19
  -4  -5   0 2697.43  107.99
  -4  -5   0 3062.19  108.89
   4   5   0 2705.93  108.19
  -5  -5   0 3196.88  121.79
   5   5   0 3188.98  123.39
  -6  -5   0 1963.10   77.09
  -6  -5   0 2028.40   80.19
   6   5   0 1932.21   79.99
  -8  -5   0  493.05   27.30
   8   5   0  474.45   28.40
   9   5   0  206.68   18.30
  10   5   0   15.20    6.50
  11   5   0   -2.90    5.60
  12   5   0   28.30    9.60
   6  -6   0  165.28   14.90
   5  -6   0  391.46   21.70
   5  -6   0  369.66   24.00
   4  -6   0  496.75   28.90
   4  -6   0  537.15   25.90
   3  -6   0  338.17   17.70
   3  -6   0  334.67   21.20
   2  -6   0  386.06   18.80
   2  -6   0  398.66   23.00
   1  -6   0  114.89    7.50
   1  -6   0  116.49   10.50
   0  -6   0   51.59    7.30
   0  -6   0   58.29    4.60
  -1  -6   0   10.30    3.30
  -2  -6   0  366.56   19.40
  -2  -6   0  378.46   17.70
   2   6   0  377.26   16.60
  -3  -6   0 1142.29   46.90
  -3  -6   0 1148.49   48.30
   3   6   0 1181.58   46.10
  -4  -6   0 1400.26   58.29
  -4  -6   0 1496.85   58.89
   4   6   0 1463.45   57.89
  -5  -6   0 1471.95   60.09
   5   6   0 1452.75   59.69
  -6  -6   0 1239.88   49.70
  -6  -6   0 1124.79   51.09
   6   6   0 1245.78   51.59
   7   6   0  575.64   29.80
  -9  -6   0  217.78   16.60
   9   6   0  144.79   16.20
  10   6   0   51.59   11.30
  11   6   0   11.70    6.90
   5  -7   0  261.07   19.90
   4  -7   0  604.74   33.50
   3  -7   0  471.85   27.80
   2  -7   0  420.46   24.80
   2  -7   0  406.26   20.10
   1  -7   0  315.47   15.70
   1  -7   0  311.37   20.30
   0  -7   0   67.59    5.30
   0  -7   0   50.29    8.00
  -1  -7   0   18.20    4.60
  -2  -7   0  103.59    9.20
  -2  -7   0  101.59    7.50
   2   7   0  106.09    6.60
  -3  -7   0  520.65   23.80
  -3  -7   0  488.25   25.20
   3   7   0  538.35   22.80
  -4  -7   0  941.31   40.70
  -4  -7   0  974.20   42.00
   4   7   0  975.60   40.00
  -5  -7   0 1316.27   53.39
  -5  -7   0 1289.87   53.19
   5   7   0 1227.98   52.79
  -6  -7   0  765.82   36.90
  -6  -7   0  896.01   36.40
   6   7   0  782.82   37.00
  -7  -7   0  281.67   17.90
   7   7   0  298.77   19.00
   8   7   0  237.78   17.90
  -9  -7   0  165.78   15.20
   9   7   0  255.47   19.60
  10   7   0   11.40    5.90
   4  -8   0  281.47   21.20
   3  -8   0  360.06   24.40
   2  -8   0  522.75   30.70
   1  -8   0  320.17   21.50
   0  -8   0  189.68   15.30
  -1  -8   0  170.08   13.60
  -2  -8   0   26.00    5.70
  -2  -8   0   23.90    4.40
   2   8   0   20.40    3.90
  -3  -8   0   37.40    6.30
  -3  -8   0   40.90    5.70
   3   8   0   46.90    4.50
  -4  -8   0  248.28   14.20
  -4  -8   0  243.98   15.30
   4   8   0  237.68   13.20
  -5  -8   0  524.15   24.70
  -5  -8   0  473.65   25.00
   5   8   0  496.65   24.30
  -6  -8   0  345.67   19.00
   6   8   0  357.46   19.90
  -7  -8   0  349.47   20.50
   7   8   0  340.57   20.70
   8   8   0  292.47   19.90
 -10  -8   0   61.99   11.00
  11   8   0   45.60   11.60
   3  -9   0  229.98   19.20
   2  -9   0  203.88   17.90
   1  -9   0  302.87   21.90
   0  -9   0  218.58   17.30
  -1  -9   0  129.49   12.50
  -2  -9   0   40.50    8.00
  -3  -9   0   10.60    4.10
  -3  -9   0   13.50    3.70
  -4  -9   0   32.70    5.60
  -4  -9   0   25.20    5.90
  -5  -9   0  202.88   13.30
  -5  -9   0  192.68   14.00
  -6  -9   0  221.48   14.70
   6   9   0  227.48   15.00
   7   9   0  121.49   11.40
 -10  -9   0  216.08   18.20
   1 -10   0  219.78   18.70
   0 -10   0  254.87   19.90
  -1 -10   0  274.67   20.40
  -2 -10   0  139.89   13.50
  -3 -10   0   78.29   10.90
  -4 -10   0   21.50    5.50
  -5 -10   0    7.20    3.90
  -6 -10   0   38.50    7.10
  -6 -10   0   26.40    6.10
 -10 -10   0   32.70    8.00
  10  10   0    8.50   10.70
  -1 -11   0  200.28   18.20
  -2 -11   0  111.69   14.70
  -3 -11   0   89.79   12.90
  -4 -11   0   53.09    9.60
  -5 -11   0    0.80    3.10
  -6 -11   0    6.80    3.70
  -7 -11   0   91.49   11.60
  -8 -11   0  153.88   13.00
  -9 -11   0  224.48   16.30
  -4 -12   0   58.29   10.90
  -5 -12   0   15.40    6.10
  -6 -12   0    0.80    2.90
  -5 -12   1  218.08   17.90
  -8 -11   1  122.69   11.30
  -7 -11   1  224.98   16.20
  -6 -11   1  257.07   18.40
  -5 -11   1  335.67   21.90
  -4 -11   1  257.67   19.10
  -3 -11   1  186.08   16.00
  -2 -11   1  124.79   15.70
  -1 -11   1   19.50    6.90
 -10 -10   1   -1.40    3.70
  -9 -10   1   22.60    7.00
  -8 -10   1   55.09    9.30
  -7 -10   1  141.79   13.20
  -7 -10   1  196.38   13.50
  -6 -10   1  296.47   19.30
  -6 -10   1  321.37   19.20
  -5 -10   1  524.05   27.40
  -5 -10   1  531.05   28.60
  -4 -10   1  549.85   30.40
  -4 -10   1  575.24   28.90
  -3 -10   1  490.05   28.20
  -2 -10   1  304.27   21.00
  -1 -10   1   73.59   11.10
   0 -10   1   34.50    8.20
   1 -10   1    8.60    5.10
 -10  -9   1   17.30    6.70
   9   9  -1   -2.50    6.00
  -9  -9   1   -0.30    3.00
   8   9  -1    2.00    3.90
  -8  -9   1   25.00    5.20
  -8  -9   1    4.00    3.80
  -7  -9   1  159.28   11.60
  -7  -9   1  134.59   12.40
  -6  -9   1  219.48   15.10
  -6  -9   1  255.27   16.00
  -5  -9   1  520.95   26.30
  -5  -9   1  502.35   26.70
  -4  -9   1  557.74   28.90
  -4  -9   1  556.34   27.50
  -3  -9   1  606.34   29.30
  -3  -9   1  614.14   31.80
  -2  -9   1  598.84   32.10
  -2  -9   1  618.34   29.60
  -1  -9   1  329.97   21.70
   0  -9   1  176.88   15.40
   1  -9   1   32.80    7.90
   2  -9   1   17.00    6.80
   3  -9   1    0.60    4.10
  11   8  -1   68.69   13.20
 -11  -8   1  117.09   16.10
  10   8  -1   62.89   12.00
   9   8  -1    2.30    4.60
  -9  -8   1   26.20    7.20
   8   8  -1   -1.20    3.00
  -8  -8   1   -2.00    2.70
  -8  -8   1   -0.10    1.90
  -7  -8   1   25.00    5.80
  -6  -8   1  249.68   15.90
  -6  -8   1  256.27   15.10
   5   8  -1  612.14   28.50
  -5  -8   1  601.74   29.00
  -5  -8   1  596.34   29.10
  -4  -8   1  578.54   28.40
  -4  -8   1  633.34   29.80
  -3  -8   1  780.32   34.70
  -3  -8   1  759.12   36.40
  -2  -8   1  793.02   37.20
  -2  -8   1  738.33   34.40
  -1  -8   1  431.36   24.80
   0  -8   1  745.33   38.00
   1  -8   1  299.17   20.60
   2  -8   1   45.20    8.80
   3  -8   1   27.00    7.40
   4  -8   1    0.30    3.30
  11   7  -1  239.98   21.00
 -10  -7   1  127.39   13.80
  -8  -7   1   95.99    7.70
  -8  -7   1   99.39   10.60
   7   7  -1    1.40    4.00
  -7  -7   1   -0.60    2.40
  -7  -7   1   -0.70    1.30
  -6  -7   1  126.99   10.40
  -6  -7   1  120.69    8.80
   5   7  -1  583.44   27.80
  -5  -7   1  606.64   28.30
  -5  -7   1  581.84   27.30
   4   7  -1  599.34   27.00
  -4  -7   1  646.34   28.90
  -4  -7   1  584.64   28.00
   3   7  -1  643.44   27.60
  -3  -7   1  669.53   29.90
  -3  -7   1  669.93   31.10
  -2  -7   1  967.50   41.80
  -2  -7   1  992.30   43.90
   1   7  -1  317.87   15.20
   0  -7   1 1201.88   53.69
   1  -7   1  930.21   44.30
   2  -7   1  451.15   26.50
   3  -7   1  166.98   15.00
   4  -7   1   63.39   10.70
   5  -7   1    3.30    4.40
  11   6  -1  209.28   19.30
  10   6  -1  251.77   20.80
 -10  -6   1  289.37   21.20
   9   6  -1   92.89   12.60
  -9  -6   1   62.09   10.40
   8   6  -1  274.87   20.00
  -8  -6   1  250.57   17.80
  -7  -6   1  116.89    8.10
  -7  -6   1  116.69   10.70
   6   6  -1   -1.60    2.80
  -6  -6   1    2.30    1.60
  -6  -6   1    0.60    2.30
  -5  -6   1  332.87   17.30
  -5  -6   1  373.56   18.80
   4   6  -1  456.55   21.20
  -4  -6   1  475.85   22.10
  -4  -6   1  426.46   21.40
   3   6  -1  607.14   26.00
  -3  -6   1  602.04   28.10
  -3  -6   1  641.44   27.80
   2   6  -1  861.61   34.70
  -2  -6   1  915.91   39.20
  -2  -6   1  893.11   37.80
   1   6  -1  561.44   23.60
  -1  -6   1  644.74   29.20
   0  -6   1 1170.18   50.79
   0  -6   1 1146.89   44.90
   1  -6   1 1010.70   39.90
   1  -6   1  984.40   45.70
   2  -6   1  689.23   29.70
   2  -6   1  720.43   35.40
   3  -6   1  209.98   12.30
   3  -6   1  227.48   16.70
   4  -6   1   57.09    9.60
   5  -6   1   15.50    5.90
   6  -6   1   15.50    6.30
  11   5  -1  338.97   25.10
  10   5  -1  637.74   36.60
   9   5  -1  573.24   31.60
  -9  -5   1  485.85   29.50
   8   5  -1  641.24   33.00
  -8  -5   1  499.35   29.40
   6   5  -1  367.06   20.90
  -6  -5   1  341.97   19.10
  -6  -5   1  322.57   16.00
   5   5  -1   -1.20    2.00
  -5  -5   1   -1.10    1.60
  -5  -5   1   -0.10    1.00
   4   5  -1   -0.30    1.80
  -4  -5   1    3.80    1.70
  -4  -5   1    1.50    1.70
   3   5  -1  127.69    7.60
  -3  -5   1  126.89    8.40
  -3  -5   1  132.49    8.40
  -2  -5   1  939.81   37.50
  -2  -5   1  853.51   38.00
   1   5  -1  653.93   25.70
  -1  -5   1  664.83   30.00
   0  -5   1 1949.90   73.69
   0  -5   1 1955.70   78.99
   1  -5   1 1155.48   46.30
   1  -5   1 1232.68   51.79
   2  -5   1 1022.70   42.20
   2  -5   1 1085.99   47.40
   3  -5   1  718.23   35.40
   3  -5   1  715.53   31.20
   4  -5   1  180.58   11.50
   4  -5   1  161.68   13.80
   5  -5   1  161.58   11.70
   5  -5   1  154.78   13.90
   6  -5   1   20.90    6.50
   6  -5   1   20.60    4.90
   7  -5   1    7.50    4.80
  11   4  -1  294.07   23.10
  10   4  -1  634.24   36.20
   9   4  -1  627.04   34.70
   8   4  -1  469.85   28.20
  -8  -4   1  529.25   28.50
   6   4  -1  505.45   26.90
  -6  -4   1  483.75   24.80
   5   4  -1   -0.20    3.20
  -5  -4   1    3.80    2.20
  -5  -4   1    1.00    1.00
   4   4  -1    6.80    2.80
  -4  -4   1    0.30    0.90
  -4  -4   1    1.00    1.30
   3   4  -1    7.80    2.30
  -3  -4   1    5.70    2.10
  -3  -4   1    5.80    1.70
  -2  -4   1  473.35   20.50
  -2  -4   1  444.06   20.60
   1   4  -1 2172.08   79.89
  -1  -4   1 2105.89   83.49
   0  -4   1 5142.69  187.88
   0  -4   1 4964.90  191.78
   1  -4   1 2604.44   98.09
   1  -4   1 2610.04  102.59
   2  -4   1 1608.94   67.69
   2  -4   1 1672.33   63.79
   3  -4   1  973.20   43.80
   3  -4   1  980.50   40.50
   4  -4   1  435.96   23.50
   4  -4   1  401.56   20.50
   5  -4   1  407.96   21.80
   5  -4   1  426.76   24.10
   6  -4   1  136.39   11.30
   6  -4   1  136.79   12.50
   7  -4   1   19.70    6.00
   7  -4   1   37.10    7.00
   8  -4   1   10.90    4.70
   8  -4   1   10.90    5.40
  11   3  -1  182.38   17.90
  10   3  -1  524.55   31.80
   9   3  -1  660.63   36.00
   8   3  -1  875.81   43.00
  -6  -3   1  454.95   24.10
   5   3  -1  120.69   10.40
  -5  -3   1  134.39    9.60
   4   3  -1   13.90    4.00
  -4  -3   1    5.70    1.30
  -4  -3   1    7.00    2.60
   3   3  -1    0.40    1.60
  -3  -3   1    0.30    0.70
  -3  -3   1    2.00    1.40
   2   3  -1   25.50    2.70
  -2  -3   1   26.10    2.70
  -2  -3   1   34.70    3.20
  -1  -3   1  215.18   11.10
   0  -3   1 5426.86  193.58
   0  -3   1 4941.31  195.08
   1  -3   1 3607.94  137.99
   1  -3   1 3599.04  134.39
   2  -3   1 3908.31  147.29
   2  -3   1 3933.91  150.58
   3  -3   1 1462.25   61.09
   3  -3   1 1480.25   58.59
   4  -3   1  455.75   23.60
   4  -3   1  437.66   22.00
   5  -3   1  649.64   31.90
   5  -3   1  637.24   30.90
   6  -3   1  308.07   19.50
   6  -3   1  319.77   19.20
   7  -3   1  130.39   12.00
   7  -3   1  119.69   11.30
   8  -3   1    7.70    4.50
   8  -3   1   12.90    4.70
   9  -3   1    1.00    3.30
  11   2  -1  103.69   14.90
  10   2  -1  335.47   23.80
   9   2  -1  638.54   35.20
   8   2  -1  834.32   41.60
   7   2  -1 1112.79   50.09
   7   2  -1 1071.19   43.70
   6   2  -1 1004.80   44.30
  -6  -2   1  929.91   43.10
   5   2  -1  969.60   42.80
  -5  -2   1  964.80   42.10
   4   2  -1  470.75   23.40
  -4  -2   1  493.65   22.60
   3   2  -1   39.40    4.70
  -3  -2   1   29.90    2.20
  -3  -2   1   30.80    3.40
   2   2  -1    1.30    1.50
  -2  -2   1    2.50    0.80
  -2  -2   1    2.10    1.10
  -1  -2   1  635.04   25.60
   0  -2   1 5211.88  201.28
   0  -2   1 5395.96  196.68
   1  -2   1 1467.75   58.69
   1  -2   1 1510.85   56.59
   2  -2   1 2542.55   95.09
   2  -2   1 2449.55   96.59
   3  -2   1 2963.80  118.09
   3  -2   1 3149.39  117.29
   4  -2   1 1518.15   60.99
   4  -2   1 1469.75   61.39
   5  -2   1 1018.70   46.00
   5  -2   1 1100.59   46.40
   6  -2   1 1094.49   48.30
   6  -2   1 1086.69   49.00
   7  -2   1  307.27   20.20
   7  -2   1  319.17   19.30
   8  -2   1  107.29   13.10
   8  -2   1   97.49   10.40
   9  -2   1   22.40    6.80
  11   1  -1   16.90    7.00
  10   1  -1   77.59   12.40
   9   1  -1  355.66   23.60
   8   1  -1  455.25   26.60
   7   1  -1  648.94   33.90
   7   1  -1  682.93   28.90
   6   1  -1  699.73   29.10
   6   1  -1  695.23   34.00
   5   1  -1  721.63   29.60
   5   1  -1  749.13   34.30
   4   1  -1 2168.28   83.59
   4   1  -1 2193.88   87.89
  -4  -1   1 2313.77   87.59
   3   1  -1  201.78   11.80
  -3  -1   1  229.88   11.50
   2   1  -1  645.34   26.40
  -2  -1   1  626.94   23.70
  -2  -1   1  627.64   25.60
   1   1  -1    2.10    0.90
  -1  -1   1    1.90    0.70
  -1  -1   1    3.40    0.70
   0  -1   1  544.55   21.80
   1  -1   1  734.83   29.60
   2  -1   1  771.82   31.70
   3  -1   1 1219.08   46.90
   3  -1   1 1087.99   47.00
   4  -1   1 1529.85   61.99
   4  -1   1 1522.45   61.39
   5  -1   1 1670.13   67.19
   5  -1   1 1640.74   68.09
   6  -1   1 1257.27   54.19
   6  -1   1 1305.77   56.09
   7  -1   1  959.40   42.00
   7  -1   1  884.01   43.60
   8  -1   1  216.28   15.00
   8  -1   1  197.98   16.10
   9  -1   1   55.59   10.00
  10  -1   1    6.40    5.10
  10   0  -1   39.70    9.20
   9   0  -1  175.48   16.00
   8   0  -1  756.32   38.90
   7   0  -1 1202.98   50.99
   7   0  -1 1299.17   56.39
   6   0  -1 1271.87   54.09
   6   0  -1 1182.78   49.50
   5   0  -1 1926.41   77.19
   5   0  -1 2080.89   81.49
   4   0  -1 4983.70  189.08
   4   0  -1 5145.19  192.78
   3   0  -1 5135.79  195.38
   3   0  -1 5079.99  195.08
  -3   0   1 5326.97  195.08
   2   0  -1 5423.26  202.98
   2   0  -1 5472.15  203.78
  -2   0   1 5380.06  208.28
   1   0  -1  524.45   20.50
   1   0  -1  561.44   19.30
  -1   0   1  501.95   20.20
  -1   0   1  462.95   19.40
   0   0  -1    4.40    0.70
   1   0   1   23.20    1.70
   2   0   1  154.28    8.00
   3   0   1  122.69    7.80
   3   0   1  118.89    7.20
   4   0   1  686.73   30.20
   4   0   1  621.84   27.90
   5   0   1 2073.49   81.89
   5   0   1 1960.70   79.39
   6   0   1 1087.19   46.00
   6   0   1 1085.69   48.30
   7   0   1 1683.23   71.59
   7   0   1 1656.13   68.49
   8   0   1  668.43   32.00
   8   0   1  646.84   34.60
   9   0   1  285.87   20.90
  10   0   1   15.10    6.20
  10  -1  -1    8.00    4.70
   9  -1  -1   24.70    7.20
   8  -1  -1  295.67   20.20
   7  -1  -1  898.61   40.10
   7  -1  -1  937.81   44.10
   6  -1  -1 1100.89   46.70
   6  -1  -1 1117.39   49.99
   5  -1  -1 1289.27   52.59
   5  -1  -1 1286.67   55.29
   4  -1  -1 2877.31  108.59
   4  -1  -1 2653.83  105.89
   3  -1  -1 3718.93  142.69
   3  -1  -1 3767.62  141.29
   2  -1  -1 1381.16   55.29
   2  -1  -1 1448.16   54.79
   1  -1  -1  711.33   27.60
   1  -1  -1  697.33   28.00
   0  -1  -1   22.20    1.80
   0  -1  -1   24.10    1.90
   1   1   1    2.00    0.60
   2   1   1  697.03   27.70
   3   1   1 1459.55   57.19
   4   1   1  995.20   41.60
   5   1   1 3224.38  126.19
   6   1   1 1420.76   58.59
   6   1   1 1262.57   54.19
   7   1   1 1508.65   62.29
   7   1   1 1539.25   66.29
   8   1   1 1151.98   52.19
   8   1   1 1079.19   47.90
   9   1   1  618.94   34.40
   9   1   1  715.63   36.80
  10   1   1  121.69   15.40
  11   1   1   20.50    7.80
   9  -2  -1    4.60    4.30
   8  -2  -1   41.60    8.10
   7  -2  -1  469.85   25.90
   7  -2  -1  433.26   23.50
   6  -2  -1  710.53   34.60
   6  -2  -1  715.03   33.10
   5  -2  -1 1065.29   46.50
   5  -2  -1 1058.29   45.40
   4  -2  -1 1691.23   68.19
   4  -2  -1 1674.13   67.59
   3  -2  -1 4004.80  152.38
   3  -2  -1 4007.60  152.38
   2  -2  -1 2477.55   92.99
   2  -2  -1 2350.46   92.49
   1  -2  -1 1681.23   64.09
   1  -2  -1 1655.13   64.49
   0  -2  -1  174.58    8.10
   0  -2  -1  164.88    8.30
  -2  -2  -1    0.30    0.60
  -2  -2  -1   -0.80    0.90
   2   2   1    1.60    0.90
   3   2   1   41.30    3.70
   4   2   1  791.82   33.60
   5   2   1 2953.20  114.89
   6   2   1 1823.52   75.49
   7   2   1 1145.79   52.49
   8   2   1  927.71   44.60
   8   2   1  884.51   39.50
   9   2   1  698.73   36.90
   9   2   1  666.03   32.10
  10   2   1  272.87   20.90
  11   2   1   91.89   14.40
   9  -3  -1    1.10    3.60
   8  -3  -1   31.80    7.30
   7  -3  -1  160.18   12.60
   7  -3  -1  147.69   13.10
   6  -3  -1  233.38   15.80
   6  -3  -1  216.68   15.00
   5  -3  -1  747.73   35.20
   5  -3  -1  752.62   35.20
   4  -3  -1  980.00   42.10
   4  -3  -1  952.90   42.50
   3  -3  -1 1504.55   61.59
   3  -3  -1 1499.25   60.59
   2  -3  -1 3013.10  117.99
   2  -3  -1 3178.18  119.59
   1  -3  -1 1223.08   48.10
   1  -3  -1 1217.48   49.40
   0  -3  -1  118.89    6.50
  -1  -3  -1 1353.56   55.49
  -1  -3  -1 1424.36   54.79
  -1  -3  -1 1496.65   53.69
  -2  -3  -1   28.20    2.90
   2   3   1   29.40    2.80
  -3  -3  -1    1.10    0.80
  -3  -3  -1    0.00    1.00
   3   3   1    2.60    1.20
  -4  -3  -1   20.10    2.90
   4   3   1   22.70    3.80
   5   3   1 1366.76   56.09
   6   3   1 1528.45   63.59
   7   3   1 1168.68   52.49
   8   3   1  734.93   38.40
   9   3   1  718.13   38.70
  10   3   1  287.17   21.80
  11   3   1  213.98   19.40
   8  -4  -1    3.20    3.40
   7  -4  -1   66.39    9.60
   7  -4  -1   48.80    8.40
   6  -4  -1   44.20    7.80
   6  -4  -1   52.69    8.30
   5  -4  -1  167.98   13.30
   5  -4  -1  180.78   13.00
   4  -4  -1  411.16   21.70
   4  -4  -1  431.76   23.20
   3  -4  -1  443.46   23.10
   3  -4  -1  430.46   21.40
   2  -4  -1 1365.36   56.69
   2  -4  -1 1477.25   59.29
   1  -4  -1 1419.56   56.39
   1  -4  -1 1447.46   58.79
   0  -4  -1  582.44   26.50
   0  -4  -1  594.14   24.70
  -1  -4  -1  904.01   35.70
  -1  -4  -1  878.61   37.10
  -2  -4  -1  821.82   31.60
   2   4   1  772.32   32.10
  -3  -4  -1   24.70    3.50
   3   4   1   19.40    2.90
  -4  -4  -1   -0.50    1.30
  -4  -4  -1    0.70    1.00
   4   4   1    5.20    1.90
  -5  -4  -1  310.57   15.30
   5   4   1  319.87   16.80
   6   4   1  734.93   33.90
   7   4   1  918.91   42.40
   8   4   1  607.84   32.80
   9   4   1  770.52   41.10
  10   4   1  445.16   29.00
  11   4   1  404.56   28.10
  12   4   1  166.18   20.10
   7  -5  -1   -0.80    4.50
   7  -5  -1    0.40    2.70
   6  -5  -1   12.10    5.00
   6  -5  -1   15.70    4.80
   5  -5  -1  139.99   11.60
   5  -5  -1  157.38   13.20
   4  -5  -1  436.06   22.30
   4  -5  -1  394.86   23.50
   3  -5  -1  660.43   32.20
   3  -5  -1  628.24   29.50
   2  -5  -1  960.50   41.20
   2  -5  -1 1017.80   44.60
   1  -5  -1 1558.04   62.29
   1  -5  -1 1602.94   65.99
   0  -5  -1 1834.82   71.99
   0  -5  -1 1879.41   74.99
  -1  -5  -1 2645.74  103.79
  -1  -5  -1 2678.83  101.39
  -2  -5  -1 2810.72  106.29
  -2  -5  -1 2797.22  108.89
   2   5   1 2839.82  106.99
  -3  -5  -1 1245.38   52.39
  -3  -5  -1 1297.57   51.09
   3   5   1 1351.66   51.59
  -4  -5  -1  313.17   16.00
   4   5   1  326.27   15.80
  -5  -5  -1   -0.90    0.90
  -5  -5  -1   -1.30    1.40
   5   5   1    0.40    1.60
  -6  -5  -1   22.90    5.40
  -6  -5  -1   44.10    5.40
   6   5   1   40.70    6.10
   7   5   1  369.36   21.40
   8   5   1  328.87   21.00
   9   5   1  425.26   27.20
  10   5   1  445.66   29.50
  11   5   1  422.96   29.10
  12   5   1  267.67   22.90
   6  -6  -1   21.90    6.50
   6  -6  -1   19.90    5.70
   5  -6  -1   13.10    5.30
   5  -6  -1   26.10    5.60
   4  -6  -1  112.69   11.80
   4  -6  -1  123.59   10.30
   3  -6  -1  294.57   16.90
   3  -6  -1  314.27   20.10
   2  -6  -1  986.30   43.80
   2  -6  -1 1121.99   48.90
   1  -6  -1 1207.38   52.59
   1  -6  -1 1160.18   48.30
   0  -6  -1  970.30   43.10
   0  -6  -1  944.31   39.40
  -1  -6  -1 1262.77   53.99
  -1  -6  -1 1285.07   50.89
  -2  -6  -1 1581.14   59.99
   2   6   1 1503.25   60.59
  -3  -6  -1 1413.16   58.19
  -3  -6  -1 1414.36   55.99
   3   6   1 1435.66   56.39
  -4  -6  -1  644.64   29.10
   4   6   1  651.03   28.40
  -5  -6  -1   38.90    5.30
   5   6   1   46.30    5.90
  -6  -6  -1   -0.10    2.10
  -6  -6  -1    1.10    1.60
   6   6   1   -0.40    2.30
  -7  -6  -1  153.08   10.50
   7   6   1  165.38   12.80
   8   6   1  251.47   17.90
   9   6   1  179.68   16.20
  10   6   1  358.46   26.10
  11   6   1  451.85   31.00
  12   6   1  335.87   26.40
   5  -7  -1   17.20    6.10
   4  -7  -1   26.80    7.10
   4  -7  -1   22.20    5.30
   3  -7  -1  126.49   12.70
   3  -7  -1  121.49   10.00
   2  -7  -1  300.17   16.60
   2  -7  -1  299.07   20.30
   1  -7  -1  950.90   40.60
   1  -7  -1  970.60   45.50
   0  -7  -1 1486.05   60.09
   0  -7  -1 1518.65   64.89
  -1  -7  -1 1361.96   55.69
  -1  -7  -1 1426.26   60.09
  -2  -7  -1  972.80   42.40
  -2  -7  -1  939.41   38.30
   2   7   1  909.41   38.70
  -3  -7  -1  982.90   42.90
   3   7   1  964.00   40.20
  -4  -7  -1  878.11   35.80
  -4  -7  -1  818.32   37.40
   4   7   1  816.32   35.70
  -5  -7  -1  340.17   18.20
   5   7   1  334.77   17.60
  -6  -7  -1  131.99   10.00
   6   7   1  150.88   11.20
  -7  -7  -1   -1.40    2.40
  -7  -7  -1    0.70    1.70
   7   7   1   -2.80    2.70
  -8  -7  -1   58.99    7.30
   8   7   1   57.59    9.30
   9   7   1  198.38   16.70
  10   7   1  183.78   18.20
   4  -8  -1    8.80    5.10
   3  -8  -1   10.20    5.40
   2  -8  -1   94.39   12.80
   1  -8  -1  184.28   15.40
   0  -8  -1  606.94   27.70
   0  -8  -1  617.94   32.70
  -1  -8  -1  991.00   46.40
  -2  -8  -1  692.33   30.80
   2   8   1  752.22   31.40
  -3  -8  -1  537.55   24.70
  -3  -8  -1  588.64   28.60
   3   8   1  541.95   25.00
  -4  -8  -1  588.94   24.80
  -4  -8  -1  478.45   26.00
   4   8   1  497.95   24.20
  -5  -8  -1  285.27   17.10
   5   8   1  311.57   16.60
  -6  -8  -1  220.78   14.40
   6   8   1  248.88   15.30
  -7  -8  -1   67.79    7.30
   7   8   1   74.99    9.90
  -8  -8  -1   -1.30    2.30
  -8  -8  -1    1.60    2.00
   8   8   1   -2.20    2.90
  -9  -8  -1    7.10    4.40
   9   8   1    0.20    3.40
  10   8   1   52.49   10.90
   3  -9  -1    1.30    3.90
   2  -9  -1   21.60    6.90
   1  -9  -1   44.10    9.10
   0  -9  -1  254.47   19.10
  -1  -9  -1  573.04   31.70
  -2  -9  -1  597.54   31.90
  -3  -9  -1  583.44   30.70
  -4  -9  -1  646.84   32.50
   4   9   1  647.24   29.40
  -5  -9  -1  417.96   22.80
   5   9   1  392.86   20.70
  -6  -9  -1  378.86   21.20
   6   9   1  360.76   20.50
   7   9   1   88.39    9.70
  -8  -9  -1   42.20    6.90
   8   9   1   28.70    7.00
  -9  -9  -1    1.70    3.40
  -9  -9  -1    1.50    2.50
   9   9   1   -2.90    2.70
  10   9   1    4.60    6.50
   1 -10  -1   -1.50    3.00
   0 -10  -1   13.00    5.60
  -1 -10  -1   98.79   13.30
  -2 -10  -1  250.97   19.00
  -3 -10  -1  292.77   20.10
  -4 -10  -1  386.16   23.40
  -5 -10  -1  364.56   22.20
  -6 -10  -1  294.77   18.80
  -7 -10  -1  163.88   12.90
  -8 -10  -1   51.19    8.00
   8  10   1   24.00    6.70
  -9 -10  -1   -1.20    3.10
  -9 -10  -1    7.60    3.50
   9  10   1    5.50    4.70
 -10 -10  -1    0.00    3.60
  10  10   1    8.50    8.10
  -1 -11  -1   26.10    8.00
  -2 -11  -1   79.99   12.50
  -3 -11  -1  207.58   17.50
  -4 -11  -1  314.77   21.70
  -5 -11  -1  395.46   24.80
  -6 -11  -1  361.16   22.50
  -7 -11  -1  282.57   19.10
  -8 -11  -1  127.89   12.10
  -9 -11  -1   62.49    9.50
  -4 -12  -1  144.39   14.50
  -5 -12  -1  234.58   18.70
  -6 -12  -1  294.87   20.70
  -7 -12  -1  262.27   19.20
  -8 -11   2   85.79   12.00
  -7 -11   2   41.20    8.10
  -7 -11   2   55.19    8.60
  -6 -11   2   18.20    5.70
  -6 -11   2   18.60    5.50
  -5 -11   2    9.60    4.20
  -4 -11   2   40.50    8.20
  -3 -11   2   93.99   12.90
  -2 -11   2  156.68   15.00
  -1 -11   2  202.78   17.90
  -8 -10   2  299.37   20.80
  -8 -10   2  289.27   23.10
  -7 -10   2  225.28   16.90
  -7 -10   2  246.38   16.00
  -6 -10   2  140.39   12.50
  -6 -10   2  137.09   11.80
  -5 -10   2    4.20    3.40
  -5 -10   2    4.70    3.50
  -4 -10   2   23.10    5.90
  -4 -10   2   22.00    5.80
  -3 -10   2  119.49   10.90
  -3 -10   2  132.09   12.60
  -2 -10   2  190.48   14.00
  -2 -10   2  161.98   14.90
  -1 -10   2  100.89   13.20
   0 -10   2  312.97   22.90
   1 -10   2  325.97   24.20
  10   9  -2  168.28   17.10
  -9  -9   2  209.18   17.20
  -8  -9   2  368.06   23.30
  -7  -9   2  348.17   19.60
  -7  -9   2  371.56   22.10
  -6  -9   2  307.67   19.60
  -6  -9   2  331.87   18.90
  -5  -9   2  128.69   10.80
  -5  -9   2  111.89   10.40
  -4  -9   2   24.10    5.90
  -4  -9   2   17.10    4.90
  -3  -9   2   13.60    4.40
  -3  -9   2   12.80    4.20
  -2  -9   2  156.18   12.10
  -2  -9   2  144.79   13.20
  -1  -9   2  120.79   12.50
   0  -9   2  240.78   18.40
   1  -9   2  228.88   18.40
   2  -9   2  249.28   19.80
   3  -9   2  225.18   19.20
  11   8  -2   44.70   10.20
  10   8  -2  197.88   17.90
 -10  -8   2  144.39   15.40
   9   8  -2  352.66   24.30
  -9  -8   2  353.16   23.20
  -7  -8   2  645.04   32.00
  -7  -8   2  590.44   28.50
  -6  -8   2  442.76   22.40
  -6  -8   2  433.26   23.80
  -5  -8   2  214.88   14.10
  -5  -8   2  229.68   14.90
  -4  -8   2  136.19   10.90
  -4  -8   2  149.39   11.20
  -3  -8   2   27.60    5.70
  -3  -8   2   35.10    6.20
  -2  -8   2   16.70    4.90
  -2  -8   2   15.10    4.40
  -1  -8   2   32.70    7.20
   0  -8   2  256.37   18.20
   1  -8   2  358.26   23.20
   2  -8   2  367.76   24.20
   3  -8   2  223.38   18.40
   4  -8   2  178.38   16.70
  11   7  -2   38.40   10.10
 -11  -7   2   47.80   11.00
  -9  -7   2  224.28   17.70
   8   7  -2  609.64   33.10
  -8  -7   2  571.64   31.20
  -7  -7   2  897.91   41.30
  -7  -7   2  834.72   36.70
   6   7  -2  717.23   38.70
  -6  -7   2  916.81   38.90
  -6  -7   2  848.82   36.10
  -5  -7   2  453.05   22.50
  -5  -7   2  472.55   23.90
   4   7  -2  569.64   27.00
  -4  -7   2  568.44   27.40
  -4  -7   2  603.14   28.10
  -3  -7   2  503.35   24.10
  -3  -7   2  462.25   24.30
  -2  -7   2  228.58   14.80
  -2  -7   2  209.68   13.80
  -1  -7   2  112.79   10.30
   0  -7   2   16.60    4.90
   1  -7   2   66.79    9.50
   2  -7   2  249.38   18.20
   3  -7   2  397.76   25.30
   4  -7   2  201.88   17.50
   5  -7   2  166.08   16.30
  11   6  -2   20.10    7.40
  10   6  -2  157.88   16.30
 -10  -6   2  122.59   14.10
   9   6  -2  372.46   23.80
  -9  -6   2  262.27   20.20
   8   6  -2  475.95   28.10
  -8  -6   2  472.25   26.70
  -7  -6   2  868.01   40.60
  -7  -6   2  858.61   36.00
   6   6  -2 1162.08   50.99
  -6  -6   2 1151.88   49.20
  -6  -6   2 1079.09   45.70
  -5  -6   2  656.53   29.30
  -5  -6   2  695.73   31.70
   4   6  -2  650.93   30.70
  -4  -6   2  697.93   30.10
  -4  -6   2  680.83   31.00
   3   6  -2  571.84   27.00
  -3  -6   2  679.53   29.30
  -3  -6   2  658.93   29.20
  -2  -6   2  437.66   22.20
  -1  -6   2  259.97   16.00
   0  -6   2   26.90    5.90
   1  -6   2  155.58   13.00
   1  -6   2  171.78    9.80
   2  -6   2  446.06   25.50
   3  -6   2  623.84   33.40
   4  -6   2  570.34   31.90
   5  -6   2  565.34   32.40
   6  -6   2  376.46   25.40
  11   5  -2    9.60    5.60
  10   5  -2   12.70    6.00
 -10  -5   2    2.80    4.40
   9   5  -2  126.39   13.80
   7   5  -2  477.65   26.60
  -7  -5   2  444.66   24.80
  -6  -5   2  710.03   30.20
  -6  -5   2  754.42   34.50
  -5  -5   2  845.52   38.30
  -5  -5   2  901.01   36.00
   4   5  -2 1116.39   49.20
  -4  -5   2 1168.98   48.90
  -4  -5   2 1232.98   47.40
   3   5  -2  999.40   45.40
  -3  -5   2 1171.98   46.20
  -3  -5   2 1210.28   47.00
  -2  -5   2  876.01   37.00
  -2  -5   2  836.82   36.70
  -1  -5   2  590.94   27.80
   0  -5   2    6.60    3.10
   1  -5   2    4.30    1.10
   1  -5   2    9.80    3.70
   2  -5   2  262.37   12.20
   2  -5   2  243.28   16.40
   3  -5   2  422.96   19.30
   3  -5   2  398.96   23.60
   4  -5   2  325.47   17.20
   4  -5   2  342.37   21.30
   5  -5   2  528.95   30.30
   5  -5   2  562.34   26.80
   6  -5   2  453.15   27.60
   7  -5   2  298.27   21.70
  11   4  -2   41.40    9.80
  10   4  -2   22.30    7.80
   9   4  -2   23.90    7.30
  -9  -4   2   14.00    5.80
   8   4  -2  158.18   14.50
  -8  -4   2  139.49   13.10
   7   4  -2  609.64   32.50
  -7  -4   2  634.44   31.40
   6   4  -2  406.76   23.20
   5   4  -2 1307.37   56.29
  -5  -4   2 1369.16   55.19
  -5  -4   2 1311.17   51.49
  -4  -4   2 2344.57   87.79
  -4  -4   2 2264.07   90.19
  -3  -4   2 2404.16   95.69
  -3  -4   2 2624.44   97.49
   2   4  -2 2215.68   89.99
  -2  -4   2 2523.95   92.69
  -2  -4   2 2431.16   92.19
  -1  -4   2 1421.76   57.49
   0  -4   2    2.30    1.90
   1  -4   2   34.70    5.50
   1  -4   2   44.40    2.90
   2  -4   2    9.80    3.50
   3  -4   2  202.08   14.70
   3  -4   2  225.88   11.70
   4  -4   2  300.57   15.90
   4  -4   2  304.37   19.30
   5  -4   2  255.47   15.50
   5  -4   2  290.57   19.00
   6  -4   2  577.54   31.90
   6  -4   2  589.54   29.10
   7  -4   2  452.95   25.40
   7  -4   2  479.15   28.20
   8  -4   2  258.37   19.50
   8  -4   2  234.38   17.40
  11   3  -2  116.49   16.00
  10   3  -2  138.49   14.80
   9   3  -2   25.20    7.60
   8   3  -2   31.50    7.80
  -8  -3   2   33.10    7.50
   7   3  -2  542.45   29.30
  -7  -3   2  511.65   27.80
   6   3  -2  738.03   35.90
  -6  -3   2  739.93   34.50
   5   3  -2 1245.58   55.39
  -5  -3   2 1347.07   54.29
   4   3  -2 2385.16   95.19
  -4  -3   2 2364.16   90.69
  -4  -3   2 2511.75   94.29
   3   3  -2 3718.73  155.48
  -3  -3   2 4233.18  155.88
  -3  -3   2 4386.46  153.68
   2   3  -2 2977.90  116.09
  -2  -3   2 3189.08  117.49
  -2  -3   2 3089.59  116.49
   1   3  -2 2919.11  111.09
  -1  -3   2 3092.89  114.59
   1  -3   2   13.00    1.60
   1  -3   2   11.70    2.90
   2  -3   2   93.69    6.00
   2  -3   2   96.89    8.10
   3  -3   2   -0.10    1.50
   3  -3   2   -0.50    1.10
   4  -3   2   91.79    7.60
   4  -3   2   85.29    8.70
   5  -3   2  315.77   19.20
   5  -3   2  299.67   17.50
   6  -3   2  207.18   14.90
   6  -3   2  246.98   16.80
   7  -3   2  500.35   28.20
   7  -3   2  493.85   27.40
   8  -3   2  445.46   26.10
   8  -3   2  362.76   24.10
   9  -3   2  295.37   21.50
   9  -3   2  300.17   21.20
  11   2  -2  148.79   16.00
  10   2  -2  144.79   15.10
   9   2  -2  148.59   14.60
   8   2  -2   11.90    5.20
   7   2  -2  226.18   16.40
  -7  -2   2  214.58   15.40
   6   2  -2  434.46   16.80
   6   2  -2  465.25   24.00
  -6  -2   2  334.17   21.40
   5   2  -2  924.51   41.50
  -5  -2   2  906.91   40.00
   4   2  -2 2536.75  105.09
  -4  -2   2 2841.92  104.59
   3   2  -2 3220.18  123.49
  -3  -2   2 3254.87  122.99
  -3  -2   2 3216.28  119.79
   2   2  -2 6156.48  235.58
  -2  -2   2 6240.98  235.68
  -2  -2   2 6238.68  234.38
   1   2  -2 4517.05  171.88
  -1  -2   2 4662.63  173.88
   0  -2   2  590.14   25.10
   1  -2   2  363.16   15.20
   2  -2   2 1112.49   41.90
   2  -2   2  962.50   43.20
   3  -2   2  644.34   30.10
   3  -2   2  671.73   28.80
   4  -2   2  110.69    8.60
   4  -2   2  103.89    8.80
   5  -2   2  332.47   18.30
   5  -2   2  302.47   18.20
   6  -2   2   87.09    9.40
   6  -2   2   99.99    9.50
   7  -2   2  301.17   19.70
   7  -2   2  320.27   20.10
   8  -2   2  259.57   19.20
   8  -2   2  294.57   19.60
   9  -2   2  422.46   26.30
   9  -2   2  375.26   24.30
  11   1  -2  221.78   19.70
  10   1  -2  129.59   14.20
   9   1  -2  127.59   13.30
   8   1  -2   35.60    8.10
   7   1  -2  121.09   11.70
   6   1  -2  292.97   18.20
   6   1  -2  278.67   12.80
  -6  -1   2  274.77   17.30
   5   1  -2  641.14   30.90
   5   1  -2  610.14   25.20
  -5  -1   2  681.03   30.50
   4   1  -2 1489.65   61.39
  -4  -1   2 1495.45   60.29
   3   1  -2 3192.68  122.09
  -3  -1   2 3167.68  120.99
   2   1  -2 4757.02  174.78
  -2  -1   2 4670.33  173.68
  -2  -1   2 4569.74  174.48
   1   1  -2 4452.45  174.48
  -1  -1   2 4684.73  171.28
  -1  -1   2 4617.54  170.98
   0   1  -2 3494.25  128.59
   0  -1   2 3365.76  128.59
   1  -1   2  880.81   34.10
   1  -1   2  899.71   36.00
   2  -1   2  777.42   31.30
   4  -1   2  691.43   35.00
   4  -1   2  918.11   35.90
   5  -1   2   73.89    7.10
   5  -1   2   79.69    8.30
   6  -1   2  291.37   17.80
   6  -1   2  263.57   16.50
   7  -1   2  394.96   23.80
   7  -1   2  418.16   23.10
   8  -1   2  303.77   19.50
   8  -1   2  309.17   20.90
   9  -1   2  438.86   25.60
   9  -1   2  426.16   27.00
  10  -1   2  245.58   19.90
  10   0  -2  317.87   23.10
   9   0  -2  263.17   19.90
   8   0  -2  253.17   18.70
   7   0  -2   26.90    6.60
   6   0  -2   21.90    3.60
   6   0  -2   25.20    5.70
   5   0  -2    5.80    3.10
   5   0  -2    2.90    1.50
   4   0  -2   10.00    1.90
   4   0  -2   12.00    3.50
  -4   0   2    5.70    2.50
   3   0  -2  345.27   17.50
   3   0  -2  367.36   14.40
  -3   0   2  354.06   17.00
   2   0  -2  642.14   23.50
   2   0  -2  625.34   26.20
  -2   0   2  587.24   25.40
   1   0  -2 3346.17  123.09
  -1   0   2 3220.98  122.59
   0   0  -2 1015.50   38.90
   1   0   2 3235.78  120.69
   2   0   2  648.24   26.20
   3   0   2 2634.64  100.69
   4   0   2 1476.85   58.89
   4   0   2 1448.96   58.99
   5   0   2  118.89   10.00
   6   0   2   62.49    6.70
   6   0   2   56.29    8.90
   7   0   2  196.08   15.30
   7   0   2  192.98   13.40
   8   0   2  269.57   19.10
   8   0   2  253.57   16.80
   9   0   2  317.37   22.10
   9   0   2  294.77   19.40
  10   0   2  251.77   20.60
  10  -1  -2  348.77   24.80
   9  -1  -2  270.57   20.10
   8  -1  -2  396.66   24.50
   7  -1  -2   81.79   11.00
   6  -1  -2  150.68   12.10
   6  -1  -2  144.49    9.80
   5  -1  -2    7.80    2.60
   5  -1  -2    3.80    2.70
   4  -1  -2   47.30    4.50
   4  -1  -2   47.70    6.40
   3  -1  -2   10.50    2.20
   3  -1  -2   12.90    3.00
  -3   1   2   15.20    3.30
   2  -1  -2 1059.99   40.60
   2  -1  -2 1020.10   42.30
  -2   1   2 1063.79   41.70
   1  -1  -2  920.11   35.00
   1  -1  -2  886.71   36.00
   0  -1  -2 2923.41  110.99
   0  -1  -2 2993.90  110.59
  -1  -1  -2 9999.00  374.56
   2   1   2 2626.64   99.09
   3   1   2 1351.66   52.99
   4   1   2 2894.21  111.29
   5   1   2  624.54   29.00
   6   1   2    0.00    2.80
   7   1   2   46.00    8.50
   7   1   2   42.30    6.30
   8   1   2  115.59   12.60
   8   1   2  122.19   10.30
   9   1   2  180.28   16.50
   9   1   2  196.18   14.10
  10   1   2  179.08   16.80
  11   1   2  205.98   19.10
   9  -2  -2  247.68   19.40
   8  -2  -2  409.26   25.40
   7  -2  -2  265.77   18.40
   6  -2  -2  410.96   21.80
   6  -2  -2  444.06   24.20
   5  -2  -2  267.47   16.30
   5  -2  -2  242.98   14.50
   4  -2  -2    2.30    1.70
   4  -2  -2    4.30    2.10
   3  -2  -2   96.89    7.50
   3  -2  -2   96.79    7.00
   2  -2  -2 1008.30   42.10
   2  -2  -2 1044.10   41.40
   1  -2  -2  824.82   33.70
   1  -2  -2  824.92   33.10
   0  -2  -2  683.83   27.50
   0  -2  -2  663.63   27.30
  -1  -2  -2 2718.33  102.89
  -1  -2  -2 2732.83  102.89
  -2  -2  -2 8524.55  323.97
   2   2   2 8796.92  329.67
   3   2   2 3126.49  118.39
   4   2   2 2375.46   91.79
   5   2   2 1118.89   47.10
   6   2   2  284.17   16.90
   7   2   2   -1.10    3.00
   8   2   2   -1.60    3.50
   9   2   2   86.69    8.70
   9   2   2   86.59   12.40
  10   2   2   87.79   13.70
  11   2   2  166.08   19.50
   9  -3  -2  221.08   18.50
   8  -3  -2  252.67   19.20
   7  -3  -2  403.76   24.50
   6  -3  -2  664.93   33.10
   6  -3  -2  625.94   31.30
   5  -3  -2  398.56   21.60
   5  -3  -2  414.86   22.60
   4  -3  -2  225.58   14.10
   4  -3  -2  218.68   13.80
   3  -3  -2    0.50    1.70
   3  -3  -2    1.10    1.40
   2  -3  -2  682.53   29.40
   2  -3  -2  639.14   28.90
   1  -3  -2 1396.66   55.89
   1  -3  -2 1406.86   55.59
   0  -3  -2 2519.35   99.09
   0  -3  -2 2667.03   98.89
  -1  -3  -2 1328.27   52.59
  -1  -3  -2 1365.06   52.99
  -2  -3  -2 3254.17  121.69
   2   3   2 3175.08  121.39
  -3  -3  -2 2612.44   98.69
   3   3   2 2549.84   98.59
   4   3   2 2011.90   78.39
   5   3   2 1597.84   64.59
   6   3   2  933.41   41.30
   7   3   2   84.49    9.10
   8   3   2   14.10    5.60
   9   3   2   18.70    6.80
  10   3   2   26.40    8.90
  11   3   2  122.79   16.90
   8  -4  -2  195.48   16.80
   7  -4  -2  193.78   15.70
   6  -4  -2  507.75   28.50
   6  -4  -2  595.14   30.10
   5  -4  -2  336.27   19.70
   5  -4  -2  300.77   19.10
   4  -4  -2  299.07   17.70
   4  -4  -2  306.37   18.40
   3  -4  -2   93.29    7.90
   3  -4  -2   83.49    8.40
   2  -4  -2   90.19    8.10
   2  -4  -2   98.89    7.50
   1  -4  -2  878.21   37.10
   1  -4  -2  898.61   38.40
   0  -4  -2 1450.75   57.89
   0  -4  -2 1487.65   59.09
  -1  -4  -2 2404.86   90.99
  -1  -4  -2 2156.68   87.19
  -1  -4  -2 2497.95   90.19
  -2  -4  -2 2364.96   91.39
   2   4   2 2378.16   90.89
  -3  -4  -2 1882.71   75.19
   3   4   2 1975.30   74.99
  -4  -4  -2 1444.36   57.19
   4   4   2 1415.56   57.09
   5   4   2 1098.69   45.80
   6   4   2 1579.94   65.19
   7   4   2  903.01   41.60
   8   4   2  282.07   18.90
   9   4   2   48.20    9.40
  10   4   2    2.60    5.90
  11   4   2   24.00    8.90
   7  -5  -2  179.38   15.50
   6  -5  -2  585.94   32.00
   6  -5  -2  629.24   33.00
   5  -5  -2  563.84   29.20
   5  -5  -2  542.05   30.00
   4  -5  -2  271.57   16.90
   4  -5  -2  280.97   18.60
   3  -5  -2  277.97   16.20
   3  -5  -2  274.17   17.80
   2  -5  -2  282.27   17.40
   2  -5  -2  283.77   15.60
   1  -5  -2   75.49    6.30
   1  -5  -2   59.39    7.90
   0  -5  -2  103.39    8.30
   0  -5  -2   99.69    7.20
  -1  -5  -2  585.94   25.70
  -1  -5  -2  590.14   23.10
  -2  -5  -2  940.41   39.70
   2   5   2  931.71   38.50
  -3  -5  -2 1362.06   53.39
   3   5   2 1260.77   52.29
  -4  -5  -2 1057.19   43.80
   4   5   2 1043.80   43.40
  -5  -5  -2  856.81   36.10
   5   5   2  811.22   36.00
   6   5   2 1241.48   52.59
   7   5   2 1086.29   48.30
   8   5   2  522.15   28.30
   9   5   2  236.38   18.30
  10   5   2   64.79   11.80
  11   5   2   -2.90    6.20
  12   5   2   52.49   13.00
   6  -6  -2  285.67   21.00
   6  -6  -2  341.97   21.30
   5  -6  -2  417.16   25.80
   5  -6  -2  436.86   24.70
   4  -6  -2  575.14   28.70
   4  -6  -2  538.95   30.60
   3  -6  -2  221.58   14.20
   3  -6  -2  205.48   15.80
   2  -6  -2   88.19    7.80
   2  -6  -2   82.69   10.50
   1  -6  -2  265.37   14.90
   1  -6  -2  272.27   17.30
   0  -6  -2   57.39    7.90
   0  -6  -2   64.19    5.80
  -1  -6  -2    4.70    1.80
  -1  -6  -2    3.00    1.20
  -1  -6  -2    5.00    2.60
  -2  -6  -2  251.97   11.80
  -2  -6  -2  273.57   15.30
  -3  -6  -2  832.52   37.50
   3   6   2  889.01   36.50
  -4  -6  -2 1497.05   59.99
   4   6   2 1431.16   58.89
  -5  -6  -2 1217.38   50.69
   5   6   2 1202.78   50.39
  -6  -6  -2 1203.78   51.09
   6   6   2 1236.18   51.79
   7   6   2 1176.28   51.69
   8   6   2  612.24   32.00
   9   6   2  295.67   20.90
  10   6   2  156.38   15.90
  11   6   2   34.60   10.40
   5  -7  -2  269.57   18.30
   5  -7  -2  264.57   20.10
   4  -7  -2  413.16   26.40
   4  -7  -2  441.66   24.20
   3  -7  -2  475.55   24.90
   3  -7  -2  480.15   28.30
   2  -7  -2  287.97   19.70
   2  -7  -2  281.37   16.60
   1  -7  -2  357.16   22.30
   1  -7  -2  367.76   19.10
   0  -7  -2  143.59   12.30
   0  -7  -2  158.08   10.40
  -1  -7  -2   28.30    4.30
  -1  -7  -2   29.40    6.00
  -1  -7  -2   27.00    3.70
  -2  -7  -2    0.80    1.10
  -2  -7  -2    2.10    2.10
   2   7   2    1.00    1.50
  -3  -7  -2   66.99    7.30
   3   7   2   75.99    6.40
  -4  -7  -2  791.22   35.80
   4   7   2  799.72   34.80
  -5  -7  -2 1015.70   44.40
   5   7   2 1037.10   44.00
  -6  -7  -2 1193.38   51.49
   6   7   2 1229.98   51.79
  -7  -7  -2 1253.87   54.49
   7   7   2 1327.77   56.49
   8   7   2  787.72   38.70
   9   7   2  424.76   26.20
  10   7   2  121.39   15.20
  11   7   2   61.09   13.00
   4  -8  -2  209.98   18.00
   3  -8  -2  407.76   26.50
   2  -8  -2  261.07   19.80
   2  -8  -2  263.17   16.20
   1  -8  -2  264.87   15.70
   1  -8  -2  265.67   19.30
   0  -8  -2  238.38   14.10
   0  -8  -2  239.28   17.50
  -1  -8  -2  125.59   11.70
  -1  -8  -2  119.39    9.10
  -2  -8  -2   -1.00    2.20
   2   8   2   -1.50    1.50
  -3  -8  -2    9.90    3.90
   3   8   2   11.70    3.10
  -4  -8  -2  278.77   16.80
   4   8   2  268.27   15.30
  -5  -8  -2  478.25   24.60
   5   8   2  462.25   23.30
  -6  -8  -2  631.04   31.20
   6   8   2  671.93   31.30
  -7  -8  -2  691.53   33.20
   7   8   2  705.23   34.30
  -8  -8  -2  502.65   26.50
   8   8   2  536.55   28.90
   9   8   2  303.37   21.20
  10   8   2  197.28   17.80
   3  -9  -2  269.27   21.60
   2  -9  -2  378.96   25.90
   1  -9  -2  451.15   28.50
   0  -9  -2  276.37   20.30
  -1  -9  -2  187.08   15.80
  -2  -9  -2   76.39   10.70
   2   9   2   80.19    7.50
  -3  -9  -2   21.60    5.50
   3   9   2   18.80    4.00
  -4  -9  -2   44.10    7.30
   4   9   2   48.20    6.40
  -5  -9  -2  180.38   13.60
   5   9   2  200.38   12.90
  -6  -9  -2  311.47   18.60
   6   9   2  285.07   17.60
  -7  -9  -2  378.06   22.10
   7   9   2  413.26   23.00
  -8  -9  -2  321.97   19.90
   8   9   2  349.07   21.70
   9   9   2  213.58   17.60
  10   9   2  314.37   23.20
   1 -10  -2  255.47   20.90
   0 -10  -2  235.28   19.60
  -1 -10  -2  160.48   15.40
  -2 -10  -2   49.70    9.00
  -3 -10  -2   24.20    6.80
  -4 -10  -2    0.70    2.60
  -5 -10  -2   55.39    8.70
   5  10   2   69.29    8.70
  -6 -10  -2  160.48   13.50
   6  10   2  182.78   13.00
  -7 -10  -2  234.68   16.60
   7  10   2  238.38   16.60
  -8 -10  -2  197.38   14.30
   8  10   2  131.99   13.30
   9  10   2  188.38   16.50
  10  10   2  207.38   18.50
  -1 -11  -2  221.68   19.30
  -2 -11  -2  161.08   15.80
  -3 -11  -2   81.29   12.40
  -4 -11  -2   16.60    5.90
  -5 -11  -2   -0.80    2.60
  -6 -11  -2   23.40    6.50
  -7 -11  -2   68.39   10.00
  -8 -11  -2   68.59   10.10
  -9 -11  -2  192.98   15.40
  -4 -12  -2   67.39   11.70
  -5 -12  -2   40.70    9.00
  -6 -12  -2   -0.80    3.00
  -7 -12  -2   15.40    5.30
  -7 -11   3  176.78   14.40
  -7 -11   3  197.28   16.10
  -6 -11   3  238.08   17.90
  -6 -11   3  204.88   16.10
  -5 -11   3  230.48   17.40
  -5 -11   3  231.58   17.30
  -4 -11   3  238.48   17.80
  -4 -11   3  188.98   15.80
  -3 -11   3  216.88   17.80
  -2 -11   3  108.59   14.40
  -9 -10   3    5.40    5.00
  -8 -10   3   45.50    9.20
  -7 -10   3  215.18   16.70
  -7 -10   3  213.58   15.00
  -6 -10   3  336.77   20.10
  -6 -10   3  314.67   20.90
  -5 -10   3  289.37   19.20
  -5 -10   3  317.67   20.20
  -4 -10   3  425.76   24.30
  -4 -10   3  386.86   24.00
  -3 -10   3  389.96   24.20
  -3 -10   3  386.16   22.90
  -2 -10   3  261.07   19.40
  -2 -10   3  279.57   18.70
  -1 -10   3  244.48   19.30
   0 -10   3   67.39   11.90
   1 -10   3   17.60    6.50
 -10  -9   3   10.00    6.10
  -9  -9   3   -2.40    2.90
  -8  -9   3    7.50    4.80
  -7  -9   3  125.79   11.90
  -7  -9   3  125.99   10.20
  -6  -9   3  265.27   16.70
  -6  -9   3  285.87   18.80
  -5  -9   3  329.57   19.70
  -5  -9   3  350.76   20.90
  -4  -9   3  547.95   29.00
  -4  -9   3  565.04   29.10
  -3  -9   3  580.94   30.90
  -3  -9   3  595.94   30.30
  -2  -9   3  482.75   26.50
  -2  -9   3  477.85   27.70
  -1  -9   3  350.46   22.80
   0  -9   3  127.99   13.30
   1  -9   3   70.29   11.60
   2  -9   3    7.30    5.10
  10   8  -3    6.20    4.50
 -10  -8   3    7.60    5.20
   9   8  -3    7.60    5.50
  -9  -8   3   10.20    5.40
   8   8  -3   -0.50    3.20
  -8  -8   3    0.20    3.60
  -7  -8   3  119.29   11.60
  -7  -8   3  124.09    9.20
  -6  -8   3  290.07   18.80
  -6  -8   3  295.67   16.70
  -5  -8   3  321.27   18.30
  -5  -8   3  328.97   19.70
  -4  -8   3  610.54   29.90
  -4  -8   3  605.94   30.30
  -3  -8   3  830.12   38.50
  -3  -8   3  814.82   38.80
  -2  -8   3  926.01   43.40
  -1  -8   3  887.01   42.70
   0  -8   3  358.96   22.80
   1  -8   3  135.29   13.60
   2  -8   3   51.69   10.00
   3  -8   3   12.20    6.30
   4  -8   3   -3.00    3.90
  11   7  -3   92.29   14.40
 -11  -7   3  168.98   17.10
  10   7  -3  195.68   18.20
 -10  -7   3  185.08   17.30
   9   7  -3   44.60    9.40
   8   7  -3   73.89   11.50
  -8  -7   3   92.99   10.50
   7   7  -3   -0.70    2.50
  -7  -7   3    1.90    1.60
  -7  -7   3    0.60    3.00
   6   7  -3   25.00    5.90
  -6  -7   3   52.79    8.10
  -6  -7   3   51.59    6.10
  -5  -7   3   97.09    9.30
  -5  -7   3  109.19    8.30
  -4  -7   3  232.68   14.10
  -4  -7   3  231.08   15.00
  -3  -7   3  378.36   20.70
  -3  -7   3  373.16   20.60
  -2  -7   3  480.25   25.20
  -1  -7   3  587.14   30.20
   0  -7   3  257.47   17.70
   1  -7   3  266.87   18.70
   2  -7   3   66.19   10.20
   3  -7   3    6.30    4.70
   4  -7   3    0.40    4.00
   5  -7   3   -0.20    4.10
 -11  -6   3  182.38   18.00
 -10  -6   3  130.29   16.90
   9   6  -3  286.67   21.50
  -9  -6   3  283.47   20.50
   8   6  -3  287.37   21.30
  -8  -6   3  322.37   20.80
   7   6  -3   34.80    7.80
  -7  -6   3   52.69    8.30
   6   6  -3   -0.70    2.10
  -6  -6   3   -1.90    2.00
  -6  -6   3    0.90    1.30
   5   6  -3   87.29    8.70
  -5  -6   3  100.89    8.90
  -5  -6   3  110.59    7.60
   4   6  -3  237.18   13.90
  -4  -6   3  275.67   14.40
  -4  -6   3  264.77   15.70
   3   6  -3  568.54   23.70
  -3  -6   3  557.74   27.40
  -3  -6   3  594.94   27.10
  -2  -6   3 1365.46   57.39
  -1  -6   3 1628.54   68.09
   0  -6   3  693.83   34.00
   1  -6   3  698.23   34.90
   2  -6   3  784.12   39.00
   3  -6   3  375.36   23.70
   4  -6   3  166.28   15.10
   5  -6   3   61.59   10.80
   6  -6   3   -1.90    3.30
  11   5  -3   94.99   14.30
  -9  -5   3  235.18   18.60
   8   5  -3  377.56   24.50
  -8  -5   3  376.76   23.10
   7   5  -3  112.79   11.80
  -7  -5   3  123.49   11.20
   6   5  -3   96.39   11.70
  -6  -5   3  105.99    6.50
  -6  -5   3  116.69    9.80
   5   5  -3    2.50    2.60
  -5  -5   3   -0.60    0.90
  -5  -5   3    2.90    2.40
   4   5  -3  106.29    8.20
  -4  -5   3   94.49    8.20
  -4  -5   3  104.79    7.00
   3   5  -3  431.06   18.90
  -3  -5   3  433.46   21.30
  -3  -5   3  413.76   20.10
   2   5  -3 1031.10   37.70
  -2  -5   3 1082.79   43.00
  -2  -5   3  868.41   42.30
  -1  -5   3 1915.21   77.49
   0  -5   3 1416.06   59.79
   1  -5   3  841.32   39.30
   2  -5   3  840.52   39.30
   2  -5   3  788.62   32.00
   3  -5   3  853.61   42.90
   3  -5   3  933.01   38.30
   4  -5   3  464.65   27.30
   5  -5   3  106.29   13.70
   6  -5   3   22.70    7.20
   7  -5   3    6.00    4.90
  11   4  -3  145.89   16.10
  10   4  -3  462.75   30.20
 -10  -4   3  459.15   29.40
   9   4  -3  349.27   24.40
   7   4  -3  137.19   12.90
   6   4  -3  266.27   18.10
  -6  -4   3  292.97   12.40
  -6  -4   3  293.07   17.60
   5   4  -3   82.89    8.80
  -5  -4   3   94.69    8.30
  -5  -4   3  108.89    5.80
   4   4  -3   -0.60    1.30
  -4  -4   3    0.70    1.00
  -4  -4   3   -1.10    1.20
   3   4  -3    1.60    1.40
  -3  -4   3    2.90    1.50
  -3  -4   3    3.40    1.90
   2   4  -3  609.24   24.90
  -2  -4   3  671.23   28.80
  -2  -4   3  617.54   27.70
  -1  -4   3 2315.47   90.89
   0  -4   3 1890.21   76.29
   1  -4   3 1722.83   63.59
   1  -4   3 1682.53   70.09
   2  -4   3 1551.84   63.49
   2  -4   3 1447.96   57.29
   3  -4   3 1179.18   50.09
   3  -4   3 1041.60   44.50
   4  -4   3 1232.88   55.59
   4  -4   3 1249.97   51.39
   5  -4   3  302.87   19.70
   5  -4   3  264.97   16.20
   6  -4   3  105.19    9.90
   6  -4   3  120.09   12.50
   7  -4   3    2.80    4.40
   8  -4   3    6.00    5.20
  11   3  -3  214.48   19.40
  10   3  -3  357.76   25.50
   9   3  -3  657.53   36.50
  -9  -3   3  621.24   35.10
   8   3  -3  950.60   47.30
  -8  -3   3  957.60   46.20
   7   3  -3  427.56   25.60
  -7  -3   3  411.96   23.60
   6   3  -3  635.64   32.50
  -6  -3   3  640.34   31.10
   5   3  -3  356.56   21.40
  -5  -3   3  429.56   20.90
   4   3  -3    3.20    2.40
  -4  -3   3    1.60    0.80
  -4  -3   3    2.40    2.00
   3   3  -3    0.90    1.20
  -3  -3   3    2.20    1.70
  -3  -3   3   -0.10    0.90
   2   3  -3   46.50    3.50
  -2  -3   3   46.90    4.80
  -2  -3   3   38.20    3.80
   1   3  -3  519.25   20.40
  -1  -3   3  531.15   23.50
   0  -3   3 2075.49   79.59
   0  -3   3 2229.88   84.69
   1  -3   3 2756.22  103.09
   1  -3   3 2740.03  107.39
   2  -3   3 1881.01   70.19
   2  -3   3 1749.12   73.69
   3  -3   3 1692.83   72.89
   3  -3   3 1843.72   69.89
   4  -3   3 1563.84   60.19
   4  -3   3 1202.78   55.49
   5  -3   3  701.23   36.00
   5  -3   3  760.92   34.30
   6  -3   3  354.56   22.40
   6  -3   3  349.57   20.40
   7  -3   3   60.59    9.00
   7  -3   3   56.59    9.60
   8  -3   3    9.60    5.10
   8  -3   3    5.60    4.00
   9  -3   3   12.30    5.30
  11   2  -3  113.39   15.30
  10   2  -3  301.47   22.60
   9   2  -3  509.75   30.70
   8   2  -3  976.30   48.00
  -8  -2   3  971.60   46.90
   7   2  -3  548.55   30.70
  -7  -2   3  572.54   30.00
   6   2  -3 1175.88   56.49
  -6  -2   3 1388.06   55.89
   5   2  -3 1046.00   49.50
  -5  -2   3 1220.58   48.90
   4   2  -3  679.63   31.00
  -4  -2   3  658.03   29.60
   3   2  -3   43.70    4.50
  -3  -2   3   37.60    2.40
  -3  -2   3   37.80    4.10
   2   2  -3    0.60    0.90
  -2  -2   3    0.40    0.80
  -2  -2   3    0.80    1.20
   1   2  -3  192.28    8.80
  -1  -2   3  198.18   10.10
   0  -2   3  122.59    5.80
   0  -2   3  134.29    8.00
   1  -2   3 1211.68   45.50
   1  -2   3 1165.68   48.60
   2  -2   3 1446.46   59.99
   2  -2   3 1499.15   57.29
   5  -2   3  390.86   21.50
   6  -2   3  212.08   15.20
   7  -2   3  253.67   17.50
   7  -2   3  244.98   17.60
   8  -2   3   37.40    7.40
   8  -2   3   27.50    6.90
   9  -2   3    3.30    4.20
   9  -2   3    1.30    3.70
  10   1  -3  283.77   21.50
   9   1  -3  372.16   25.00
   8   1  -3  961.30   47.10
   7   1  -3  597.14   32.30
  -7  -1   3  623.14   32.00
   6   1  -3 1728.93   74.89
  -6  -1   3 1824.72   74.59
   5   1  -3 1946.41   81.99
  -5  -1   3 2067.19   81.09
   4   1  -3 2400.36   94.19
  -4  -1   3 2359.26   93.09
   3   1  -3  523.15   24.10
  -3  -1   3  533.75   23.60
   2   1  -3  175.58    9.70
  -2  -1   3  188.48    8.10
  -2  -1   3  185.78    9.90
   1   1  -3    1.60    0.90
  -1  -1   3    0.90    0.70
   0   1  -3  165.88    7.70
   0  -1   3  157.08    8.60
   1  -1   3  874.01   35.50
   1  -1   3  841.22   33.40
   2  -1   3 1856.81   69.59
   2  -1   3 1774.82   71.69
   3  -1   3 1050.49   43.50
   3  -1   3 1103.09   45.40
   6  -1   3  756.42   38.30
   6  -1   3  846.42   38.00
   7  -1   3  770.62   37.20
   7  -1   3  743.63   37.70
   8  -1   3  198.58   16.70
   8  -1   3  253.77   17.50
   9  -1   3   45.60    8.70
   9  -1   3   62.79   10.70
  10  -1   3   25.60    7.30
  10  -1   3   13.90    6.30
  10   0  -3   91.99   13.70
   9   0  -3  153.88   14.70
   8   0  -3  389.76   24.60
   7   0  -3  252.57   17.90
   6   0  -3  695.43   34.50
   5   0  -3 1414.86   62.19
   5   0  -3 1442.46   56.09
  -5   0   3 1592.44   62.29
   4   0  -3 1896.01   76.89
   4   0  -3 1805.82   70.99
  -4   0   3 2028.70   76.19
   3   0  -3 2261.37   89.19
   3   0  -3 2287.87   84.59
  -3   0   3 2279.77   88.19
   2   0  -3  113.39    7.30
  -2   0   3  113.79    6.80
   1   0  -3  152.58    8.30
  -1   0   3  162.48    8.10
   0   0  -3    0.90    0.70
   1   0   3   81.39    4.90
   2   0   3 1764.62   67.69
   3   0   3  754.32   31.30
   4   0   3  683.93   30.20
   5   0   3  409.66   21.30
   6   0   3 1208.28   53.19
   6   0   3 1212.58   52.19
   8   0   3  736.63   36.70
   8   0   3  768.12   39.50
   9   0   3  132.79   14.10
   9   0   3  127.29   12.10
  10   0   3   55.39   10.80
  10   0   3   47.10    8.70
   9  -1  -3   72.89   11.80
   8  -1  -3  127.79   12.90
   7  -1  -3  293.97   19.90
   6  -1  -3  690.53   34.60
   5  -1  -3  894.61   40.80
   5  -1  -3  874.81   36.10
   4  -1  -3 1761.02   68.59
   4  -1  -3 1795.32   72.99
  -4   1   3 1806.62   71.89
   3  -1  -3 2805.62  105.79
   3  -1  -3 2844.62  109.39
  -3   1   3 2792.62  108.09
   2  -1  -3 1246.08   47.40
   2  -1  -3 1243.08   49.90
  -2   1   3 1212.08   48.50
   1  -1  -3  880.21   36.20
   1  -1  -3  877.81   34.80
  -1   1   3  914.31   34.90
   0  -1  -3   82.39    5.40
  -1  -1  -3    0.40    0.70
   2   1   3  698.43   28.60
   3   1   3 1161.48   46.40
   4   1   3 1067.19   43.90
   5   1   3 1115.69   47.30
   6   1   3  911.21   41.20
   7   1   3  721.63   38.40
   7   1   3  899.51   38.10
   8   1   3 1155.88   52.69
   8   1   3 1248.68   57.09
   9   1   3  473.55   26.30
   9   1   3  453.55   29.00
  10   1   3  179.18   14.80
  10   1   3  205.88   18.40
  11   1   3   39.00   10.20
   9  -2  -3   13.30    6.10
   8  -2  -3   30.50    7.40
   7  -2  -3   60.99    9.70
   6  -2  -3  844.92   40.80
   5  -2  -3  815.62   38.40
   5  -2  -3  815.72   35.50
   4  -2  -3 1474.25   63.19
   4  -2  -3 1562.14   60.79
   3  -2  -3 1965.30   74.19
   3  -2  -3 1843.42   76.29
   2  -2  -3 1538.95   60.69
   2  -2  -3 1488.75   58.69
  -2   2   3 1493.85   58.89
   1  -2  -3 1784.12   68.49
   1  -2  -3 1780.72   69.69
   0  -2  -3 1720.23   67.09
   0  -2  -3 1773.12   67.79
   0   2   3 1740.83   65.19
  -1  -2  -3  702.03   28.90
  -1  -2  -3  701.93   29.10
   2   2   3   -0.10    0.90
   3   2   3  755.52   31.60
   4   2   3  780.02   33.20
   5   2   3  981.90   41.90
   6   2   3  854.71   38.70
   7   2   3 1055.39   47.80
   8   2   3  802.62   40.20
   9   2   3  795.42   35.30
   9   2   3  587.24   37.00
  10   2   3  373.06   23.20
  10   2   3  420.76   28.20
  11   2   3  139.89   18.30
   8  -3  -3   16.20    6.00
   7  -3  -3    3.80    3.70
   6  -3  -3  385.66   23.30
   5  -3  -3  829.32   38.10
   5  -3  -3  863.51   40.10
   4  -3  -3 1194.88   51.39
   4  -3  -3 1159.58   49.70
   3  -3  -3 1761.52   68.69
   3  -3  -3 1645.94   69.29
   2  -3  -3 1771.22   73.99
   2  -3  -3 1957.70   73.69
   1  -3  -3 1057.99   43.30
   1  -3  -3 1035.20   42.60
   0  -3  -3  773.42   31.60
   0  -3  -3  718.53   31.00
  -1  -3  -3 1069.39   43.60
  -1  -3  -3 1101.49   43.80
  -2  -3  -3  724.43   30.50
   2   3   3  721.73   30.40
  -3  -3  -3   -0.50    0.80
   3   3   3    1.20    1.30
   4   3   3  681.23   29.70
   5   3   3 1150.68   48.00
   6   3   3 1519.45   63.29
   7   3   3 1642.84   69.29
   8   3   3  768.62   38.30
   9   3   3  860.21   43.90
  10   3   3  544.45   34.20
  11   3   3  298.47   24.60
   8  -4  -3    2.10    3.80
   7  -4  -3    4.70    3.90
   6  -4  -3  167.88   14.30
   5  -4  -3  424.96   24.10
   5  -4  -3  455.35   25.00
   4  -4  -3 1177.48   51.59
   4  -4  -3 1176.78   51.69
   3  -4  -3 1609.04   65.89
   3  -4  -3 1554.24   65.29
   2  -4  -3 1094.79   47.30
   2  -4  -3 1150.08   47.90
   1  -4  -3 2526.35   96.89
   1  -4  -3 2414.26   96.19
   0  -4  -3 1030.50   43.70
   0  -4  -3 1081.39   43.70
  -1  -4  -3 1141.59   46.20
  -1  -4  -3 1127.69   46.30
  -2  -4  -3  782.92   33.30
  -3  -4  -3  646.64   28.80
   3   4   3  665.13   28.60
  -4  -4  -3    0.50    1.20
   4   4   3    3.70    1.90
   5   4   3  100.09    8.00
   6   4   3  450.25   22.80
   7   4   3  964.50   43.90
   8   4   3  693.03   35.00
   9   4   3  536.85   30.70
  10   4   3  486.35   31.00
  11   4   3  181.48   19.40
   7  -5  -3   -2.10    2.60
   6  -5  -3   53.49    8.90
   5  -5  -3   84.19   11.00
   5  -5  -3   94.89   10.00
   4  -5  -3  289.07   18.40
   4  -5  -3  311.87   19.50
   3  -5  -3  676.03   32.30
   3  -5  -3  682.33   33.80
   2  -5  -3  849.02   38.60
   2  -5  -3  806.22   36.90
   1  -5  -3 1499.75   61.89
   1  -5  -3 1545.35   63.59
   0  -5  -3 1059.29   45.40
   0  -5  -3 1058.49   44.30
  -1  -5  -3 1037.10   43.00
  -1  -5  -3 1029.00   44.00
  -2  -5  -3  927.21   38.70
  -2  -5  -3  904.81   39.00
  -3  -5  -3 1168.48   48.30
   3   5   3 1156.58   47.70
  -4  -5  -3   98.09    7.70
   4   5   3   96.89    7.60
  -5  -5  -3    0.10    1.30
   5   5   3    0.60    1.60
   6   5   3   48.60    6.80
   7   5   3  391.66   22.00
   8   5   3  346.77   21.40
   9   5   3  439.96   26.50
  10   5   3  478.65   29.70
  11   5   3  305.07   25.30
   6  -6  -3   -0.30    2.80
   5  -6  -3   16.40    5.80
   5  -6  -3   15.70    5.00
   4  -6  -3  107.29   11.60
   4  -6  -3  115.89   10.80
   3  -6  -3  308.97   18.40
   3  -6  -3  293.47   19.90
   2  -6  -3  363.66   19.70
   2  -6  -3  341.07   21.30
   1  -6  -3  810.52   38.60
   1  -6  -3  815.22   36.40
   0  -6  -3 1227.58   52.69
   0  -6  -3 1190.78   50.39
  -1  -6  -3 1257.97   51.79
  -1  -6  -3 1251.67   53.39
  -2  -6  -3  791.22   35.90
  -2  -6  -3  806.32   34.90
  -3  -6  -3 1312.87   54.49
   3   6   3 1293.07   53.39
  -4  -6  -3  406.26   21.10
   4   6   3  429.06   20.80
  -5  -6  -3   46.20    6.20
   5   6   3   40.40    5.80
  -6  -6  -3    0.40    1.60
   6   6   3    0.90    1.90
   7   6   3   99.09    9.60
   8   6   3  109.59   11.30
   9   6   3  256.47   18.90
  10   6   3  351.96   24.50
  11   6   3  332.07   25.60
   5  -7  -3    5.50    4.50
   5  -7  -3   10.10    4.60
   4  -7  -3    6.10    3.80
   4  -7  -3    3.80    4.00
   3  -7  -3   60.69    8.50
   3  -7  -3   67.09   11.10
   2  -7  -3  242.28   17.80
   2  -7  -3  223.78   15.00
   1  -7  -3  696.63   33.10
   1  -7  -3  738.13   36.80
   0  -7  -3  827.52   37.40
   0  -7  -3  859.31   40.60
  -1  -7  -3  913.91   40.50
  -1  -7  -3  963.00   43.30
  -2  -7  -3 1031.80   46.20
  -3  -7  -3 1451.55   60.49
   3   7   3 1430.36   59.09
  -4  -7  -3  904.51   40.70
   4   7   3  924.91   39.90
  -5  -7  -3  335.67   18.90
   5   7   3  337.57   18.40
  -6  -7  -3   89.99    8.40
   6   7   3   94.99    8.70
  -7  -7  -3    0.30    1.90
   7   7   3   -1.00    2.30
   8   7   3    1.50    3.60
   9   7   3   87.99   12.30
  10   7   3  201.48   17.60
  11   7   3  216.28   19.80
   4  -8  -3    5.20    3.70
   4  -8  -3    3.80    4.30
   3  -8  -3    9.30    4.90
   3  -8  -3    9.80    4.30
   2  -8  -3   41.90    7.00
   2  -8  -3   38.60    8.60
   1  -8  -3  215.18   17.20
   1  -8  -3  208.68   14.10
   0  -8  -3  653.33   31.00
   0  -8  -3  649.64   34.60
  -1  -8  -3 1110.59   46.60
  -1  -8  -3 1034.50   49.60
  -2  -8  -3  726.73   36.00
  -3  -8  -3  731.23   34.80
   3   8   3  701.93   32.50
  -4  -8  -3  586.74   29.70
   4   8   3  608.54   28.50
   5   8   3  301.07   17.30
  -6  -8  -3   97.39    9.30
   6   8   3  103.49    9.30
  -7  -8  -3    2.20    2.20
   7   8   3   -1.90    2.40
  -8  -8  -3    1.70    2.50
   8   8   3    2.90    3.70
   9   8   3  103.69   13.70
  10   8   3  122.89   15.30
  11   8   3  276.07   22.60
   3  -9  -3    5.40    4.30
   2  -9  -3   -3.00    2.90
   1  -9  -3   70.39   12.00
   1  -9  -3   65.19    8.70
   0  -9  -3  127.19   10.50
   0  -9  -3  116.29   12.70
  -1  -9  -3  408.66   22.00
  -1  -9  -3  418.16   25.80
  -2  -9  -3  699.03   36.30
  -3  -9  -3  741.63   36.90
   3   9   3  719.13   33.70
  -4  -9  -3  457.15   25.60
   4   9   3  477.95   24.10
  -5  -9  -3  385.66   22.30
   5   9   3  384.46   21.00
  -6  -9  -3  231.68   16.10
   6   9   3  245.48   15.80
  -7  -9  -3   71.49    9.60
   7   9   3   64.39    8.80
  -8  -9  -3   90.29    9.30
   8   9   3   69.29    9.90
   9   9   3   -3.50    3.90
  10   9   3   25.40    8.00
   1 -10  -3   22.50    7.40
   0 -10  -3   51.59   10.60
  -1 -10  -3  163.48   15.80
  -2 -10  -3  327.67   22.70
  -3 -10  -3  514.55   29.70
   3  10   3  512.25   26.00
  -4 -10  -3  475.55   27.20
   4  10   3  464.35   24.30
  -5 -10  -3  505.55   28.10
   5  10   3  490.95   25.80
  -6 -10  -3  336.07   21.20
   6  10   3  345.27   20.20
  -7 -10  -3  157.08   13.20
   7  10   3  152.78   12.90
  -8 -10  -3  157.18   13.40
   8  10   3  177.48   14.80
  -9 -10  -3   26.50    6.50
   9  10   3   24.10    7.50
  10  10   3   -1.80    4.60
  -1 -11  -3   47.20   10.50
  -2 -11  -3   99.69   14.40
  -3 -11  -3  246.38   19.60
  -4 -11  -3  232.98   18.20
  -5 -11  -3  328.57   22.10
  -6 -11  -3  326.27   21.60
  -7 -11  -3  230.88   17.80
   7  11   3  273.57   20.50
  -8 -11  -3  228.08   17.40
   8  11   3  254.67   18.50
  -9 -11  -3   77.89   11.00
  -5 -12  -3  225.08   18.60
  -6 -12  -3  278.77   20.50
  -6 -11   4    2.00    4.00
  -6 -11   4    3.70    3.10
  -5 -11   4   -1.50    3.00
  -5 -11   4    0.20    2.80
  -4 -11   4   13.90    5.60
  -4 -11   4   10.60    5.20
  -3 -11   4   37.60    8.40
  -3 -11   4   21.30    6.00
  -8 -10   4  221.48   17.90
  -7 -10   4  122.69   13.20
  -6 -10   4   85.79    9.10
  -6 -10   4   66.29   10.50
  -5 -10   4   53.79    9.70
  -5 -10   4   31.40    6.80
  -4 -10   4    1.00    3.10
  -4 -10   4    2.50    2.90
  -3 -10   4   14.20    5.10
  -3 -10   4    8.20    4.40
  -2 -10   4   51.79    9.60
  -2 -10   4   45.90    9.20
  -1 -10   4  123.69   13.30
   0 -10   4  167.98   16.30
  -9  -9   4  155.38   15.60
  -8  -9   4  357.76   23.70
  -7  -9   4  283.47   19.80
  -6  -9   4  246.88   18.10
  -6  -9   4  262.57   16.30
  -5  -9   4  153.68   12.10
  -5  -9   4  141.89   12.70
  -4  -9   4   41.60    7.70
  -4  -9   4   26.20    6.00
  -3  -9   4    1.60    3.30
  -3  -9   4   -0.10    2.60
  -2  -9   4   52.59    9.20
  -2  -9   4   61.79    9.90
  -1  -9   4  133.79   13.10
   0  -9   4  134.09   13.60
   1  -9   4  249.38   19.90
   2  -9   4  247.58   20.80
 -10  -8   4  225.68   19.40
  -9  -8   4  293.47   21.60
  -8  -8   4  611.14   33.60
  -7  -8   4  506.95   28.40
  -6  -8   4  567.74   30.60
  -6  -8   4  582.94   27.60
  -5  -8   4  532.35   26.00
  -5  -8   4  499.35   27.60
  -4  -8   4  346.47   19.90
  -4  -8   4  346.47   20.90
  -3  -8   4  140.49   11.90
  -3  -8   4  137.29   12.00
  -2  -8   4    0.70    2.60
  -2  -8   4   -0.30    2.90
  -1  -8   4  127.79   12.40
   0  -8   4  142.29   13.50
   1  -8   4  173.58   15.60
   2  -8   4  286.77   21.50
   3  -8   4  243.98   20.30
 -10  -7   4   60.89   11.40
   7   7  -4  280.47   20.10
  -7  -7   4  356.86   20.90
  -6  -7   4  444.36   24.90
  -6  -7   4  438.36   21.20
  -5  -7   4  235.08   15.90
  -5  -7   4  236.48   13.90
  -4  -7   4   99.19    9.60
  -4  -7   4  100.39    8.70
  -3  -7   4   76.49    8.20
  -3  -7   4   85.29    8.40
  -2  -7   4   -1.80    1.80
  -1  -7   4   79.29   10.50
   0  -7   4  282.47   19.20
   1  -7   4  448.76   26.70
   2  -7   4  475.85   28.70
   3  -7   4  429.56   27.40
   4  -7   4  315.07   23.30
   5  -7   4  249.38   21.20
 -11  -6   4    6.60    6.40
  10   6  -4   59.09   11.60
 -10  -6   4   11.20    5.70
   9   6  -4  238.88   20.00
  -9  -6   4  241.68   19.00
   8   6  -4  414.06   26.60
   7   6  -4  310.07   20.80
  -6  -6   4  885.71   41.60
  -6  -6   4  891.91   36.80
   5   6  -4  813.52   36.30
  -5  -6   4  783.12   34.10
  -5  -6   4  812.32   37.70
   4   6  -4  410.96   18.70
  -4  -6   4  374.86   21.40
  -4  -6   4  410.56   20.10
  -3  -6   4  429.76   21.80
  -3  -6   4  424.16   22.70
  -2  -6   4  121.89   10.10
  -1  -6   4   49.60    7.70
   0  -6   4   24.40    5.50
   1  -6   4    2.60    2.90
   2  -6   4  201.78   16.10
   3  -6   4  286.77   20.60
   4  -6   4  367.06   24.60
   5  -6   4  204.88   18.30
   6  -6   4  164.58   16.80
  11   5  -4   -0.80    3.70
 -11  -5   4   -0.30    5.10
  10   5  -4   28.80    8.30
 -10  -5   4   36.80    9.60
   9   5  -4  116.59   16.10
  -9  -5   4  152.48   14.50
   8   5  -4  563.94   32.40
  -8  -5   4  534.15   30.20
   7   5  -4  248.48   18.60
  -7  -5   4  264.47   17.60
  -6  -5   4  779.22   36.40
  -6  -5   4  751.22   31.70
   5   5  -4 1570.54   62.59
  -5  -5   4 1465.15   62.39
  -5  -5   4 1429.26   57.99
   4   5  -4 1017.30   42.30
  -4  -5   4 1006.00   41.70
  -4  -5   4 1022.70   44.70
   3   5  -4  615.14   25.30
  -3  -5   4  597.64   28.90
  -3  -5   4  620.84   27.70
   2   5  -4  440.76   16.50
  -2  -5   4  377.46   20.80
  -1  -5   4  298.47   17.30
   0  -5   4  127.69   10.80
   1  -5   4   36.40    6.80
   2  -5   4   19.80    5.40
   3  -5   4  177.28   14.90
   4  -5   4  453.35   27.30
   5  -5   4  404.66   26.30
   6  -5   4  342.17   24.30
   7  -5   4  310.97   23.60
  11   4  -4   18.20    7.30
  10   4  -4   -0.70    2.90
 -10  -4   4    1.60    4.50
   9   4  -4   33.20    8.10
  -9  -4   4   33.30    8.50
   8   4  -4  363.46   24.80
  -8  -4   4  387.86   23.70
   7   4  -4  110.59   12.00
  -7  -4   4  103.09   10.40
   6   4  -4  446.96   24.50
  -6  -4   4  391.56   22.20
   5   4  -4 1047.10   44.90
  -5  -4   4  983.20   39.00
  -5  -4   4  978.30   44.00
   4   4  -4 2308.17   89.79
  -4  -4   4 2262.97   87.29
  -4  -4   4 2287.87   90.99
   3   4  -4 2538.35   95.99
  -3  -4   4 2460.65   96.59
  -3  -4   4 2527.85   98.69
   2   4  -4  994.50   37.40
  -2  -4   4  972.60   40.50
  -2  -4   4  900.31   41.40
  -1  -4   4  812.12   36.00
   0  -4   4  551.04   26.80
   1  -4   4  213.28    8.90
   2  -4   4   12.40    4.10
   2  -4   4   21.80    2.80
   3  -4   4  114.49   11.00
   3  -4   4  108.39    7.40
   4  -4   4  240.58   17.30
   4  -4   4  219.38   13.00
   5  -4   4  362.36   23.70
   5  -4   4  381.36   21.70
   6  -4   4  372.26   24.60
   7  -4   4  475.05   29.50
   8  -4   4  366.96   26.30
  10   3  -4   11.30    5.60
   9   3  -4    0.40    3.90
  -9  -3   4    0.30    4.10
   8   3  -4  147.79   14.20
  -8  -3   4  118.39   14.80
   7   3  -4   74.69   10.90
  -7  -3   4   81.29   10.60
   6   3  -4  453.25   25.50
  -6  -3   4  453.75   24.40
   5   3  -4  671.43   31.40
  -5  -3   4  614.84   30.00
   4   3  -4 2651.14   98.99
  -4  -3   4 2477.55   94.29
  -4  -3   4 2418.86   98.69
   3   3  -4 3670.73  139.09
  -3  -3   4 3681.73  140.59
  -3  -3   4 3637.24  137.79
   2   3  -4 3093.59  116.89
  -2  -3   4 2995.10  119.59
  -2  -3   4 3211.58  118.39
   1   3  -4 3013.70  109.89
  -1  -3   4 2860.41  113.19
   0  -3   4 1573.74   60.49
   0  -3   4 1653.73   65.29
   1  -3   4  758.02   28.60
   1  -3   4  662.03   32.60
   2  -3   4   73.89    5.60
   3  -3   4   10.70    3.90
   4  -3   4  233.48   16.50
   4  -3   4  247.58   14.40
   5  -3   4  208.48   14.30
   5  -3   4  268.27   17.70
   6  -3   4  177.18   15.20
   6  -3   4  189.78   13.90
   7  -3   4  452.05   26.50
   7  -3   4  343.27   22.20
   8  -3   4  408.76   25.10
   8  -3   4  429.66   27.70
  10   2  -4   48.90    9.90
   9   2  -4   50.49    9.80
  -9  -2   4   54.39   10.50
   8   2  -4    1.80    3.20
  -8  -2   4    6.20    4.50
   7   2  -4    1.40    3.20
  -7  -2   4    2.70    3.50
   6   2  -4  119.19   11.30
  -6  -2   4  126.29   10.70
   5   2  -4  415.06   22.50
  -5  -2   4  405.06   21.30
   4   2  -4  986.90   42.20
  -4  -2   4  946.01   41.30
   3   2  -4 3108.99  118.89
  -3  -2   4 3184.68  115.99
  -3  -2   4 2990.50  119.09
   2   2  -4 2965.00  113.19
  -2  -2   4 2915.71  114.49
  -2  -2   4 3060.79  112.79
   1   2  -4 1615.74   62.79
  -1  -2   4 1664.73   64.29
   0   2  -4 1439.86   53.19
   0  -2   4 1331.57   55.69
   1  -2   4 1289.17   48.40
   1  -2   4 1209.98   51.49
   2  -2   4   37.80    5.60
   2  -2   4   51.49    4.10
   3  -2   4   17.20    3.90
   3  -2   4   11.90    3.00
   6  -2   4  217.18   15.80
   6  -2   4  174.18   14.10
   7  -2   4  228.78   16.90
   7  -2   4  256.37   18.50
   8  -2   4  416.26   26.20
   8  -2   4  414.16   25.40
   9  -2   4  201.08   17.50
  10   1  -4  150.78   15.80
   9   1  -4  153.08   15.20
   8   1  -4  146.49   14.30
  -8  -1   4  145.89   13.70
   7   1  -4   85.69   11.70
  -7  -1   4   92.79   12.10
   6   1  -4   69.09    9.90
  -6  -1   4   65.79    9.10
   5   1  -4  270.87   17.30
  -5  -1   4  293.47   16.70
   4   1  -4  796.92   36.60
  -4  -1   4  825.82   35.50
   3   1  -4 2918.71  112.79
  -3  -1   4 2902.51  108.49
  -3  -1   4 2934.91  112.29
   2   1  -4 1616.04   63.29
  -2  -1   4 1546.75   63.19
  -2  -1   4 1657.13   61.39
   1   1  -4 4048.09  152.08
   0   1  -4 1805.42   68.99
   1  -1   4 1762.22   64.79
   1  -1   4 1609.24   66.69
   2  -1   4  832.32   33.50
   2  -1   4  816.12   35.70
   3  -1   4  694.83   28.50
   3  -1   4  627.74   30.30
   4  -1   4   53.69    5.90
   4  -1   4   70.59    7.10
   5  -1   4   42.80    6.90
   6  -1   4   95.49   11.60
   8  -1   4  155.88   14.90
   8  -1   4  186.28   15.20
   9  -1   4  290.77   20.90
   9  -1   4  259.57   20.40
  10  -1   4  290.07   22.70
  10  -1   4  308.67   22.40
  10   0  -4  177.88   17.30
   9   0  -4  141.29   14.60
   8   0  -4  151.58   14.50
   7   0  -4  310.47   20.90
   6   0  -4   35.40    7.00
  -6   0   4   36.90    7.10
   5   0  -4  131.89   11.30
  -5   0   4  142.09   10.80
   4   0  -4  546.45   27.80
  -4   0   4  610.04   27.20
   3   0  -4 1700.03   68.49
  -3   0   4 1698.73   67.09
   2   0  -4 1360.96   56.09
  -2   0   4 1439.36   55.39
   1   0  -4 1762.92   68.69
  -1   0   4 1768.82   68.39
   0   0  -4 1144.89   45.30
  -1   0  -4 1622.54   62.79
   2   0   4 1044.70   41.70
   3   0   4  803.42   33.50
   4   0   4  938.91   39.60
   5   0   4   30.90    5.50
   6   0   4   13.30    4.00
   6   0   4   25.00    5.90
   7   0   4  237.88   17.90
   7   0   4  268.57   17.40
   8   0   4  119.99   11.00
   8   0   4   34.40    9.00
   9   0   4  224.98   17.40
   9   0   4  248.98   19.90
  10   0   4  305.57   21.70
  10   0   4  308.07   23.40
   9  -1  -4  283.57   21.90
   8  -1  -4  164.28   15.20
   7  -1  -4  443.46   26.60
   6  -1  -4    6.60    3.60
   5  -1  -4   28.30    6.00
   5  -1  -4   23.80    3.30
  -5   1   4   30.20    6.00
   4  -1  -4  306.67   17.90
   4  -1  -4  289.07   13.50
  -4   1   4  343.37   17.40
   3  -1  -4  663.33   27.00
   3  -1  -4  674.03   30.90
  -3   1   4  685.93   29.50
   2  -1  -4 1241.88   50.09
   2  -1  -4 1253.27   47.20
  -2   1   4 1159.68   48.00
   1  -1  -4 1680.23   65.59
  -1   1   4 1644.34   63.89
   0  -1  -4 1613.14   63.09
  -1  -1  -4 2446.46   93.59
   2   1   4 1871.21   72.59
   3   1   4 2380.06   91.79
   4   1   4 1861.01   73.49
   5   1   4  855.31   37.70
   6   1   4  178.58   12.80
   7   1   4   38.10    7.40
   8   1   4   28.80    7.60
   8   1   4   24.60    5.70
   9   1   4  154.28   16.70
   9   1   4  182.18   14.60
  10   1   4  281.97   19.90
  10   1   4  266.07   22.40
   9  -2  -4  261.47   21.00
   8  -2  -4  293.17   21.50
   7  -2  -4  455.15   27.50
   6  -2  -4  180.88   14.60
   5  -2  -4   18.90    4.80
   5  -2  -4   27.20    4.10
   4  -2  -4   11.10    3.80
   4  -2  -4   20.40    3.30
   3  -2  -4  119.59    7.20
   3  -2  -4   97.09    8.70
  -3   2   4  123.69    8.30
   2  -2  -4   44.10    3.90
   2  -2  -4   36.50    5.10
   1  -2  -4  822.02   33.70
   1  -2  -4  830.12   32.20
  -1   2   4  700.03   30.70
   0  -2  -4 1074.09   42.60
   0  -2  -4 1073.69   43.40
   0   2   4 1040.70   40.80
  -1  -2  -4 1828.12   71.39
   2   2   4 1929.61   75.19
   3   2   4 3014.00  115.39
   4   2   4 1271.47   51.89
   5   2   4 1430.26   58.69
   6   2   4  501.55   25.50
   7   2   4   -1.40    2.20
   8   2   4    7.10    4.70
   9   2   4   31.80    6.60
   9   2   4   19.90    7.00
  10   2   4  110.09   16.40
  10   2   4  150.28   13.30
  11   2   4  204.88   20.20
  11   2   4  183.88   17.60
   8  -3  -4  257.77   20.40
   7  -3  -4  455.65   28.00
   6  -3  -4  291.97   20.00
   5  -3  -4  141.19   10.70
   5  -3  -4  181.68   13.70
   4  -3  -4  107.29    8.20
   4  -3  -4   89.99    9.20
   3  -3  -4    9.50    3.10
   3  -3  -4   13.90    3.10
   2  -3  -4   13.80    3.00
   2  -3  -4   15.80    3.60
   1  -3  -4  700.83   30.00
   1  -3  -4  703.03   31.20
   0  -3  -4  734.33   32.50
   0  -3  -4  774.22   32.00
  -1  -3  -4 2352.46   91.99
  -1  -3  -4 2393.16   91.79
  -2  -3  -4 2940.91  112.99
   3   3   4 5656.03  212.98
   4   3   4 2930.81  113.29
   5   3   4 1742.93   70.29
   6   3   4 1064.99   46.20
   7   3   4  190.58   14.10
   8   3   4   70.39   10.00
   9   3   4    8.10    5.60
  10   3   4   22.50    8.10
  11   3   4   71.39   10.50
  11   3   4   45.50   12.00
   7  -4  -4  378.66   25.20
   6  -4  -4  383.06   24.30
   5  -4  -4  515.65   27.30
   5  -4  -4  418.96   24.30
   4  -4  -4  231.78   15.10
   4  -4  -4  226.28   15.70
   3  -4  -4  229.98   14.90
   3  -4  -4  227.48   14.30
   2  -4  -4  115.09    9.50
   2  -4  -4  140.99    9.70
   1  -4  -4   76.19    6.70
   1  -4  -4   72.99    6.80
   0  -4  -4  893.71   38.20
   0  -4  -4  884.91   37.90
  -1  -4  -4 1746.03   69.09
  -1  -4  -4 1716.33   68.79
  -2  -4  -4 1194.98   50.39
  -2  -4  -4 1259.47   50.49
  -3  -4  -4 2836.02  109.99
   3   4   4 2842.32  109.79
   4   4   4 2486.85   97.19
   5   4   4 1230.58   51.59
   6   4   4 1081.49   46.90
   7   4   4  234.68   15.80
   8   4   4  171.08   14.20
   9   4   4   15.80    6.20
  10   4   4    5.10    5.00
  11   4   4   11.20    8.00
   7  -5  -4  236.38   19.10
   6  -5  -4  217.38   17.20
   5  -5  -4  375.86   23.00
   5  -5  -4  347.67   24.40
   4  -5  -4  301.57   19.90
   4  -5  -4  351.36   20.60
   3  -5  -4  248.28   16.20
   3  -5  -4  255.37   16.80
   2  -5  -4  296.27   18.00
   2  -5  -4  342.07   19.20
   1  -5  -4   35.40    5.90
   1  -5  -4   37.80    5.80
   0  -5  -4   71.69    6.90
   0  -5  -4   76.59    7.00
  -1  -5  -4  788.02   34.20
  -1  -5  -4  738.83   33.60
  -2  -5  -4 1375.26   55.39
  -2  -5  -4 1302.97   54.89
  -3  -5  -4 1691.03   67.59
   3   5   4 1639.84   66.99
  -4  -5  -4 1221.48   51.59
   4   5   4 1240.88   51.29
   5   5   4  884.21   38.90
   6   5   4  839.42   38.00
   7   5   4  400.36   22.20
   8   5   4  564.44   30.20
   9   5   4  128.99   13.10
  10   5   4   40.90    9.30
  11   5   4    0.80    5.60
   6  -6  -4  156.98   14.80
   5  -6  -4  323.47   21.50
   4  -6  -4  334.27   22.20
   4  -6  -4  337.77   21.20
   3  -6  -4  153.88   12.40
   3  -6  -4  141.59   13.00
   2  -6  -4  226.38   14.80
   2  -6  -4  205.68   15.50
   1  -6  -4  166.98   12.30
   1  -6  -4  194.68   13.80
   0  -6  -4   16.40    4.00
   0  -6  -4   22.60    5.20
  -1  -6  -4  182.18   12.60
  -1  -6  -4  192.88   12.20
  -2  -6  -4  462.05   22.90
  -2  -6  -4  460.45   23.50
  -3  -6  -4 1079.29   46.40
   3   6   4 1067.39   45.70
  -4  -6  -4  987.00   44.00
   4   6   4 1032.10   43.50
  -5  -6  -4  796.12   36.80
   5   6   4  828.52   36.70
  -6  -6  -4  728.13   34.20
   6   6   4  724.73   34.00
   7   6   4  481.85   25.60
   8   6   4  823.82   40.20
   9   6   4  305.17   21.30
  10   6   4  153.38   15.60
  11   6   4   15.10    7.80
   5  -7  -4  263.57   19.40
   4  -7  -4  420.46   27.10
   4  -7  -4  431.26   25.40
   3  -7  -4  437.56   24.80
   3  -7  -4  429.26   26.90
   2  -7  -4  225.18   15.60
   2  -7  -4  237.98   17.80
   1  -7  -4  103.59    9.30
   1  -7  -4   90.39   11.80
   0  -7  -4  253.57   17.20
   0  -7  -4  239.08   15.20
  -1  -7  -4  107.99   10.20
  -1  -7  -4  103.99    9.00
  -2  -7  -4    2.10    2.20
  -2  -7  -4    1.40    1.90
  -3  -7  -4  147.59   11.40
   3   7   4  155.68   11.00
  -4  -7  -4  220.68   14.40
   4   7   4  207.18   13.40
  -5  -7  -4  370.36   20.70
   5   7   4  378.26   20.40
  -6  -7  -4  502.85   26.00
   6   7   4  512.85   26.10
   7   7   4  359.36   21.00
   8   7   4  812.12   39.50
   9   7   4  377.86   24.40
  10   7   4  206.08   18.20
  11   7   4   68.79   12.50
   4  -8  -4  310.37   21.00
   4  -8  -4  295.47   22.70
   3  -8  -4  360.36   22.30
   3  -8  -4  348.77   24.70
   2  -8  -4  402.36   26.70
   2  -8  -4  414.96   23.70
   1  -8  -4  166.98   15.40
   1  -8  -4  188.58   13.70
   0  -8  -4   93.79    9.10
   0  -8  -4   96.69   12.60
  -1  -8  -4   28.00    6.60
  -1  -8  -4   27.00    5.20
  -2  -8  -4    1.00    2.70
  -3  -8  -4   72.69    9.40
   3   8   4   62.79    7.80
  -4  -8  -4  125.19   10.80
   4   8   4  141.59   10.70
  -5  -8  -4  530.25   27.60
   5   8   4  519.15   26.50
  -6  -8  -4  754.22   36.50
   6   8   4  765.02   36.10
  -7  -8  -4  774.22   38.20
   7   8   4  838.32   38.80
   8   8   4 1273.57   57.09
   9   8   4  814.12   41.70
  10   8   4  404.16   26.70
  11   8   4  174.98   17.50
   2  -9  -4  275.77   22.30
   2  -9  -4  309.57   19.90
   1  -9  -4  274.17   18.00
   1  -9  -4  270.37   21.20
   0  -9  -4  219.28   18.20
   0  -9  -4  215.98   15.10
  -1  -9  -4  181.88   13.40
  -1  -9  -4  178.68   16.00
  -2  -9  -4   41.60    8.50
  -3  -9  -4   12.80    4.80
   3   9   4   16.60    4.70
  -4  -9  -4   19.50    5.30
   4   9   4   24.80    5.20
  -5  -9  -4  110.29   10.40
   5   9   4   98.99    9.50
  -6  -9  -4  269.57   18.10
   6   9   4  289.07   18.00
  -7  -9  -4  359.96   21.30
   7   9   4  315.67   20.20
  -8  -9  -4  775.52   38.10
   8   9   4  750.82   38.10
   9   9   4  537.75   31.30
  10   9   4  349.57   24.70
   1 -10  -4  257.67   21.70
   0 -10  -4  279.17   22.30
  -1 -10  -4  255.47   20.70
  -1 -10  -4  249.08   16.80
  -2 -10  -4  139.49   14.00
  -3 -10  -4   25.20    6.70
   3  10   4   21.40    5.10
  -4 -10  -4    0.50    2.40
   4  10   4    1.70    2.60
  -5 -10  -4   33.10    7.00
   5  10   4   39.10    6.90
  -6 -10  -4  119.29   11.60
   6  10   4  125.69   11.30
  -7 -10  -4  148.39   13.30
   7  10   4  167.18   13.60
  -8 -10  -4  421.66   24.30
   8  10   4  361.76   23.40
  -9 -10  -4  307.27   20.70
   9  10   4  286.47   21.30
  -1 -11  -4  233.38   20.60
  -2 -11  -4  167.48   16.20
  -3 -11  -4   73.49   11.70
  -4 -11  -4   30.10    7.60
  -5 -11  -4   -0.20    2.80
   5  11   4    0.40    2.60
  -6 -11  -4   13.30    5.30
   6  11   4   12.60    4.50
  -7 -11  -4   58.39   10.00
   7  11   4   55.99    8.80
  -8 -11  -4  168.88   14.80
   8  11   4  170.08   14.90
  -7 -10   5  111.39   15.00
  -6 -10   5  162.88   14.90
  -5 -10   5  189.88   14.60
  -5 -10   5  166.88   15.30
  -4 -10   5  185.18   15.10
  -4 -10   5  179.28   15.60
  -3 -10   5  206.18   16.80
  -3 -10   5  195.38   16.40
  -2 -10   5  150.98   14.50
  -2 -10   5  136.79   13.80
  -1 -10   5   76.79   12.40
  -8  -9   5   53.79   10.90
  -7  -9   5   52.59   10.10
  -6  -9   5  202.98   16.50
  -5  -9   5  248.08   16.40
  -5  -9   5  253.37   18.50
  -4  -9   5  258.17   17.30
  -4  -9   5  241.58   17.80
  -3  -9   5  350.86   22.00
  -3  -9   5  351.76   22.60
  -2  -9   5  219.78   17.10
  -2  -9   5  210.78   16.70
  -1  -9   5  165.98   15.00
   0  -9   5  112.29   14.50
   1  -9   5   76.99   12.70
  -9  -8   5   36.10    9.20
  -8  -8   5   -1.00    3.20
  -7  -8   5    8.30    5.10
  -6  -8   5   35.70    7.70
  -5  -8   5  145.39   13.00
  -5  -8   5  160.88   11.70
  -4  -8   5  290.07   19.20
  -4  -8   5  286.27   17.90
  -3  -8   5  565.94   29.60
  -3  -8   5  577.94   30.70
  -2  -8   5  457.35   26.50
  -2  -8   5  419.06   25.10
  -1  -8   5  282.87   19.60
   0  -8   5  255.07   19.30
   1  -8   5  205.68   17.50
   2  -8   5   83.79   13.00
   3  -8   5   20.10    7.70
  10   7  -5  107.79   15.10
 -10  -7   5   93.19   13.90
   9   7  -5   57.79   11.10
  -9  -7   5   80.09   12.70
   8   7  -5    7.90    5.90
  -8  -7   5    3.60    4.20
  -7  -7   5   -2.70    2.80
  -6  -7   5   69.89   10.30
  -5  -7   5  252.87   14.80
  -5  -7   5  262.67   17.70
  -4  -7   5  482.65   24.70
  -4  -7   5  503.15   26.90
  -3  -7   5  937.71   44.50
  -3  -7   5  980.30   43.50
  -2  -7   5 1301.17   57.09
  -1  -7   5 1114.69   51.19
   0  -7   5  788.62   39.80
   1  -7   5  455.45   27.50
   2  -7   5  212.38   17.80
   3  -7   5   85.79   13.00
   4  -7   5   12.80    6.60
  10   6  -5  186.78   18.10
 -10  -6   5  158.98   16.70
   9   6  -5  174.18   17.00
  -9  -6   5  185.78   16.90
   8   6  -5   36.80    8.20
  -8  -6   5   35.50    8.30
   7   6  -5   74.19   10.60
  -7  -6   5   70.99   10.20
   6   6  -5   -0.90    2.00
  -6  -6   5   -1.90    2.30
   5   6  -5   62.19    6.40
  -5  -6   5   56.39    8.40
  -5  -6   5   61.49    5.70
  -4  -6   5  242.38   14.30
  -4  -6   5  263.67   16.70
  -3  -6   5  586.34   28.00
  -3  -6   5  574.64   29.40
  -2  -6   5  733.93   34.80
  -1  -6   5  889.91   41.50
   0  -6   5  940.81   44.40
   1  -6   5  854.31   42.10
   2  -6   5  372.06   24.00
   3  -6   5  130.69   13.80
   4  -6   5   17.40    6.40
   5  -6   5    4.30    4.90
  10   5  -5  174.08   18.00
 -10  -5   5  213.48   19.00
   9   5  -5  272.67   21.50
  -9  -5   5  252.87   19.90
   8   5  -5  165.88   15.50
  -8  -5   5  159.08   14.60
   7   5  -5  262.87   18.50
  -7  -5   5  230.08   17.00
   6   5  -5   53.99    8.40
  -6  -5   5   62.79    9.30
   5   5  -5   -0.70    1.70
  -5  -5   5   -1.30    1.10
  -5  -5   5   -1.80    1.90
   4   5  -5  125.49    8.30
  -4  -5   5  115.39    8.10
  -4  -5   5  110.79    9.80
   3   5  -5  430.36   18.30
  -3  -5   5  402.36   20.60
  -3  -5   5  409.36   22.20
  -2  -5   5  575.54   27.70
  -1  -5   5 1247.08   53.99
   0  -5   5  858.51   40.20
   1  -5   5  683.43   34.30
   2  -5   5  714.93   36.40
   3  -5   5  610.54   33.10
   4  -5   5  201.98   16.80
   5  -5   5   19.40    6.80
   6  -5   5   12.00    6.20
  10   4  -5  210.48   19.40
 -10  -4   5  200.78   19.00
   9   4  -5  261.57   21.20
  -9  -4   5  269.37   20.40
   8   4  -5  322.37   22.40
  -8  -4   5  271.27   19.90
   7   4  -5  495.75   28.80
  -7  -4   5  507.05   27.90
   6   4  -5  279.37   18.50
  -6  -4   5  284.37   17.80
   5   4  -5  135.69   10.40
  -5  -4   5  106.99    9.70
  -5  -4   5  111.99    6.20
   4   4  -5    2.50    1.80
  -4  -4   5    1.80    1.40
  -4  -4   5    1.00    2.00
   3   4  -5  246.18   12.70
  -3  -4   5  263.17   13.60
  -3  -4   5  244.58   15.00
   2   4  -5  199.78    9.70
  -2  -4   5  184.68   13.00
  -2  -4   5  197.98   12.10
   1   4  -5  708.63   26.80
  -1  -4   5  650.73   31.40
   0  -4   5  994.50   44.30
   1  -4   5 1367.16   53.79
   1  -4   5 1081.19   46.10
   2  -4   5  454.25   25.20
   3  -4   5  790.82   39.10
   4  -4   5  834.82   41.80
   5  -4   5  308.77   21.90
   6  -4   5  129.99   14.00
   7  -4   5   13.30    6.40
  10   3  -5  221.08   19.50
 -10  -3   5  132.09   17.80
   9   3  -5  335.57   25.10
  -9  -3   5  401.76   25.90
   8   3  -5  611.64   34.90
  -8  -3   5  613.54   33.30
   7   3  -5 1037.60   50.29
  -7  -3   5 1053.89   48.60
   6   3  -5  610.84   32.10
  -6  -3   5  621.14   31.00
   5   3  -5  423.96   23.30
  -5  -3   5  435.76   23.00
   4   3  -5  249.88   14.40
  -4  -3   5  243.48   14.90
  -4  -3   5  243.78   11.20
   3   3  -5    0.20    1.10
  -3  -3   5    2.40    2.10
  -3  -3   5   14.70    2.80
   2   3  -5   48.10    4.20
  -2  -3   5   45.30    6.30
  -2  -3   5   45.00    4.80
   1   3  -5  291.37   13.10
  -1  -3   5  287.77   15.60
   0  -3   5  627.54   24.70
   0  -3   5  597.04   28.80
   1  -3   5  893.91   36.40
   1  -3   5  969.10   41.70
   2  -3   5  622.94   32.20
   2  -3   5  710.33   28.40
   5  -3   5  471.95   24.70
   6  -3   5  357.26   20.90
   6  -3   5  339.67   22.90
   7  -3   5   53.19   10.30
   8  -3   5    4.20    5.00
  10   2  -5  162.88   17.30
   9   2  -5  260.17   21.20
  -9  -2   5  251.37   19.80
   8   2  -5  430.86   27.80
  -8  -2   5  450.05   27.20
   7   2  -5 1336.87   61.49
  -7  -2   5 1336.47   59.39
   6   2  -5  774.12   39.30
  -6  -2   5  817.82   38.00
   5   2  -5  651.93   31.20
  -5  -2   5  581.34   29.20
   4   2  -5  199.58   12.80
  -4  -2   5  200.48   12.70
  -4  -2   5  191.28    8.20
  -3  -2   5   52.59    4.00
  -3  -2   5   55.99    7.10
   2   2  -5    4.60    1.70
  -2  -2   5    3.00    1.30
  -2  -2   5    0.90    1.70
   1   2  -5   11.40    2.20
  -1  -2   5    5.60    2.00
   0   2  -5  303.87   13.60
   0  -2   5  289.37   15.80
   1  -2   5 1867.61   74.69
   1  -2   5 1829.92   70.79
   2  -2   5 1528.25   59.09
   2  -2   5 1497.95   63.09
   3  -2   5 1407.06   54.39
   3  -2   5 1274.87   57.39
   4  -2   5 1437.06   59.49
   4  -2   5 1286.57   55.59
   7  -2   5  153.58   13.80
   7  -2   5  141.79   14.00
   8  -2   5   94.79   13.20
   8  -2   5   74.69   11.40
   9  -2   5   -0.10    3.50
   9  -2   5    8.20    5.40
  10   1  -5   90.59   14.30
   9   1  -5  182.98   17.60
   8   1  -5  356.26   24.20
  -8  -1   5  323.97   22.40
   7   1  -5 1183.28   57.49
  -7  -1   5 1290.37   56.69
   6   1  -5  931.41   45.00
  -6  -1   5  946.81   43.40
   5   1  -5 1264.87   55.89
  -5  -1   5 1279.87   54.49
   4   1  -5  672.43   32.10
  -4  -1   5  691.83   31.10
   3   1  -5  283.67   15.80
  -3  -1   5  295.07   15.60
  -3  -1   5  289.67   12.70
   2   1  -5    9.60    2.40
  -2  -1   5    7.40    2.30
  -2  -1   5    9.60    2.00
   1   1  -5    0.40    0.90
   0   1  -5    7.60    1.90
   1  -1   5  548.45   23.40
   2  -1   5 1043.90   45.90
   2  -1   5 1108.29   43.40
   3  -1   5 1718.93   67.19
   3  -1   5 1692.13   69.99
   4  -1   5 1475.55   60.39
   4  -1   5 1349.36   57.49
   7  -1   5  118.79   12.80
   9  -1   5   54.19   10.40
   9  -1   5   37.10    8.60
   9   0  -5  122.59   16.30
   8   0  -5  305.77   22.50
   7   0  -5  787.82   41.20
  -7   0   5  818.02   40.00
   6   0  -5  989.00   47.80
  -6   0   5 1028.50   46.40
   5   0  -5  968.70   44.80
  -5   0   5  959.30   43.00
   4   0  -5 1012.50   45.30
  -4   0   5 1020.90   43.70
   3   0  -5  626.34   29.60
  -3   0   5  642.54   28.40
   2   0  -5  297.07   15.90
  -2   0   5  316.87   15.50
   1   0  -5    5.70    1.90
  -1   0   5    5.20    1.80
   0   0  -5    0.00    0.80
  -1   0  -5  256.07   12.90
   2   0   5  926.41   38.00
   3   0   5 2034.10   79.49
   4   0   5 1096.49   45.70
   5   0   5 1536.75   63.59
   6   0   5  995.80   48.10
   6   0   5 1207.58   49.99
   7   0   5  179.78   14.70
  10   0   5   36.50    8.70
  10   0   5   44.00   10.60
   9  -1  -5   92.99   14.10
   8  -1  -5  208.58   18.10
   7  -1  -5  476.75   28.80
   6  -1  -5  809.62   42.50
  -6   1   5  936.81   41.80
   5  -1  -5  665.23   34.30
  -5   1   5  695.33   32.90
   4  -1  -5 1253.47   49.60
   4  -1  -5 1327.17   56.09
   3  -1  -5  971.00   42.40
  -3   1   5  947.41   40.20
   2  -1  -5 1902.71   76.99
  -2   1   5 1952.10   75.09
   1  -1  -5  521.05   23.80
  -1   1   5  506.45   22.20
   0  -1  -5  264.37   13.80
  -1  -1  -5    0.40    0.90
   2   1   5   68.49    5.60
   3   1   5 1860.31   73.19
   4   1   5 1070.59   44.80
   5   1   5  899.01   39.30
   6   1   5 1313.97   56.49
   7   1   5  769.92   37.70
   8   1   5  645.54   32.60
   8   1   5  591.84   33.20
   9   1   5  414.96   24.90
   9   1   5  372.36   26.50
  10   1   5  119.69   17.20
  10   1   5  207.28   16.60
   8  -2  -5   79.99   12.60
   7  -2  -5  215.58   17.80
   6  -2  -5  357.76   23.10
   5  -2  -5  759.42   37.90
   4  -2  -5  451.15   20.60
   4  -2  -5  454.25   25.10
  -4   2   5  501.45   23.70
   3  -2  -5  628.14   26.60
   3  -2  -5  632.94   30.30
  -3   2   5  611.14   27.70
   2  -2  -5 1452.95   53.59
   2  -2  -5 1432.46   56.49
  -2   2   5 1170.78   52.89
   1  -2  -5 1064.39   43.20
   1  -2  -5 1034.40   44.90
  -1   2   5 1104.29   42.40
   0  -2  -5  908.51   38.20
   0   2   5  889.51   35.70
  -1  -2  -5   71.59    6.00
   2   2   5   -0.60    0.90
   3   2   5  667.63   29.40
   4   2   5 1250.67   51.59
   5   2   5  551.04   26.30
   6   2   5  914.51   41.00
   7   2   5  581.44   30.20
   8   2   5  925.91   44.70
   9   2   5  422.66   26.90
  10   2   5  329.37   22.20
  10   2   5  345.67   25.90
  11   2   5   53.09   12.10
   8  -3  -5   18.00    6.20
   7  -3  -5   64.39   10.80
   6  -3  -5  124.99   12.70
   5  -3  -5  645.74   33.90
   4  -3  -5  732.23   32.30
   4  -3  -5  747.13   36.20
   3  -3  -5  913.31   39.40
   3  -3  -5  970.20   42.90
   2  -3  -5 1230.88   46.60
   2  -3  -5 1155.18   48.90
  -2   3   5 1011.80   45.20
   1  -3  -5 1630.24   65.09
   1  -3  -5 1588.04   63.19
  -1   3   5 1548.55   61.09
   0  -3  -5 2044.10   80.29
   0  -3  -5 2040.50   79.29
   0   3   5 1976.80   76.09
  -1  -3  -5 1858.61   75.89
  -1  -3  -5 1969.50   75.79
  -2  -3  -5  633.54   28.50
   3   3   5   -0.30    1.00
   4   3   5  162.88   10.70
   5   3   5  176.28   11.70
   6   3   5  383.36   20.80
   7   3   5  246.58   16.60
   8   3   5 1015.30   47.90
   9   3   5  569.54   32.30
  10   3   5  479.05   30.30
  11   3   5  241.08   18.50
   7  -4  -5    6.00    4.90
   6  -4  -5   15.80    5.90
   5  -4  -5  180.78   15.10
   4  -4  -5  825.22   39.60
   4  -4  -5  799.02   37.10
   3  -4  -5  873.81   38.00
   3  -4  -5  826.32   39.60
   2  -4  -5 1382.36   57.59
   2  -4  -5 1417.26   59.49
   1  -4  -5 1343.27   55.89
   1  -4  -5 1378.96   57.29
   0  -4  -5 1055.69   44.90
   0  -4  -5 1077.09   45.80
  -1  -4  -5 1075.29   44.10
  -1  -4  -5  999.50   44.00
  -2  -4  -5 1204.18   49.90
  -2  -4  -5 1188.18   49.90
   3   4   5  141.09    9.80
   4   4   5    1.60    1.70
   5   4   5  134.89   10.10
   6   4   5  237.28   15.00
   7   4   5  252.07   16.50
   9   4   5  704.63   37.30
  10   4   5  629.84   36.10
  11   4   5  275.07   23.20
   6  -5  -5    1.00    3.20
   5  -5  -5   25.20    6.60
   4  -5  -5  249.68   17.80
   4  -5  -5  272.87   17.70
   3  -5  -5  788.42   38.50
   3  -5  -5  815.22   38.30
   2  -5  -5 1159.98   51.39
   2  -5  -5 1171.38   50.79
   1  -5  -5 1144.49   49.30
   1  -5  -5 1149.19   49.90
   0  -5  -5 1365.46   56.39
   0  -5  -5 1302.47   55.89
  -1  -5  -5  828.72   37.10
  -1  -5  -5  833.82   37.20
  -2  -5  -5  566.44   26.70
  -2  -5  -5  532.95   26.20
  -3  -5  -5  174.28   11.80
   3   5   5  180.38   11.90
   4   5   5  152.78   10.80
   5   5   5    3.90    2.60
   6   5   5   26.80    5.30
   7   5   5   50.09    7.20
   9   5   5  744.23   38.70
  10   5   5  545.55   32.30
  11   5   5  325.47   25.00
   5  -6  -5   15.40    5.70
   4  -6  -5   97.99   12.50
   4  -6  -5  110.39   11.60
   3  -6  -5  278.67   18.70
   3  -6  -5  290.07   19.50
   2  -6  -5  825.22   40.20
   2  -6  -5  826.12   39.30
   1  -6  -5 1144.89   49.30
   1  -6  -5 1068.29   49.30
   0  -6  -5 1308.67   56.59
   0  -6  -5 1321.17   56.29
  -1  -6  -5 1097.79   48.30
  -1  -6  -5 1109.29   48.00
  -2  -6  -5  848.82   38.00
  -2  -6  -5  827.62   38.20
  -3  -6  -5  343.97   19.20
   3   6   5  333.47   18.60
  -4  -6  -5  238.28   14.90
   4   6   5  220.38   14.20
  -5  -6  -5   37.90    6.30
   5   6   5   44.90    6.60
   6   6   5   -0.40    2.00
   7   6   5    4.10    2.90
   8   6   5  321.67   20.50
   9   6   5  470.15   28.20
  10   6   5  518.95   31.60
  11   6   5  347.07   25.60
   4  -7  -5    9.60    4.80
   4  -7  -5    7.50    5.00
   3  -7  -5   40.50    7.70
   3  -7  -5   46.10    9.00
   2  -7  -5  140.99   12.20
   2  -7  -5  135.79   13.30
   1  -7  -5  251.87   16.70
   1  -7  -5  251.67   18.00
   0  -7  -5  414.96   23.70
   0  -7  -5  396.06   22.40
  -1  -7  -5  689.33   34.20
  -1  -7  -5  695.53   33.20
  -2  -7  -5  501.65   26.30
  -2  -7  -5  499.05   25.60
  -3  -7  -5  241.88   15.70
   3   7   5  227.08   14.80
  -4  -7  -5  216.78   15.10
   4   7   5  249.58   15.20
  -5  -7  -5   74.19    9.30
   5   7   5   68.49    7.50
  -6  -7  -5    1.20    2.30
   6   7   5    1.30    2.30
   7   7   5   -0.10    2.40
   8   7   5  165.48   13.80
   9   7   5  239.08   18.70
  10   7   5  352.76   24.80
  11   7   5  232.18   20.20
   3  -8  -5   14.00    5.20
   3  -8  -5   12.70    5.70
   2  -8  -5   64.69    9.30
   2  -8  -5   65.49   11.20
   1  -8  -5  184.78   16.30
   1  -8  -5  186.08   14.40
   0  -8  -5  339.97   22.20
   0  -8  -5  337.57   20.40
  -1  -8  -5  642.94   31.90
  -1  -8  -5  645.74   33.70
  -2  -8  -5  842.62   40.50
  -2  -8  -5  811.42   38.60
  -3  -8  -5  852.41   41.70
   3   8   5  928.61   41.20
  -4  -8  -5  879.31   42.40
   4   8   5  931.41   41.70
  -5  -8  -5  710.33   34.80
   5   8   5  693.33   33.80
  -6  -8  -5  349.57   20.70
   6   8   5  324.27   20.00
  -7  -8  -5  202.78   15.00
   7   8   5  168.88   13.90
   8   8   5   -1.00    3.00
   9   8   5    5.80    4.50
  10   8   5   73.39   12.50
   2  -9  -5   -0.60    3.50
   2  -9  -5   -0.90    2.60
   1  -9  -5   43.40    7.90
   1  -9  -5   44.80   10.00
   0  -9  -5  141.19   12.30
   0  -9  -5  143.39   14.30
  -1  -9  -5  389.06   22.80
  -1  -9  -5  414.96   25.80
  -2  -9  -5  560.34   31.50
  -3  -9  -5  508.85   28.50
   3   9   5  502.65   26.80
  -4  -9  -5  607.04   31.70
   4   9   5  564.34   29.60
  -5  -9  -5  633.64   33.20
   5   9   5  644.44   32.20
  -6  -9  -5  410.16   24.30
   6   9   5  411.46   23.60
  -7  -9  -5  197.28   15.30
   7   9   5  198.78   15.20
   8   9   5    8.10    4.70
   9   9   5    2.10    3.80
  10   9   5   31.70    8.20
   0 -10  -5   45.20   10.00
   0 -10  -5   37.80    7.50
  -1 -10  -5  152.28   13.00
  -1 -10  -5  153.68   15.40
  -2 -10  -5  325.37   23.00
  -3 -10  -5  491.45   29.10
   3  10   5  467.35   26.20
  -4 -10  -5  548.45   30.70
   4  10   5  520.35   28.10
  -5 -10  -5  445.86   27.00
   5  10   5  471.55   25.90
  -6 -10  -5  458.55   26.70
   6  10   5  434.86   25.20
  -7 -10  -5  286.77   19.90
   7  10   5  288.67   19.40
  -8 -10  -5   68.79   10.50
   8  10   5   55.99    9.40
   9  10   5   41.70    8.70
  -2 -11  -5  112.09   15.60
   2  11   5   99.79   12.30
  -3 -11  -5  219.18   18.80
   3  11   5  213.98   16.00
  -4 -11  -5  303.07   22.50
   4  11   5  341.47   20.60
  -5 -11  -5  293.77   21.60
   5  11   5  318.77   20.30
  -6 -11  -5  314.37   22.00
   6  11   5  327.57   20.90
  -7 -11  -5  227.38   18.00
   7  11   5  232.98   17.30
  -8 -11  -5   78.69   11.50
  -5 -10   6    1.90    3.10
  -5 -10   6    9.90    5.60
  -4 -10   6    1.80    4.10
  -4 -10   6   -0.20    3.10
  -3 -10   6   24.00    6.90
  -3 -10   6   26.30    7.10
  -2 -10   6   59.49   10.80
  -2 -10   6   63.59   11.30
  -8  -9   6  135.19   14.70
  -7  -9   6  206.68   17.90
  -6  -9   6   93.59   12.90
  -5  -9   6   28.20    6.20
  -5  -9   6   37.90    8.60
  -4  -9   6    9.90    4.70
  -4  -9   6    9.10    4.30
  -3  -9   6   10.50    5.30
  -3  -9   6    5.90    4.00
  -2  -9   6   40.50    9.20
  -2  -9   6   46.30    8.70
  -1  -9   6   75.39   11.50
   0  -9   6  152.08   15.60
  -9  -8   6  123.69   17.00
  -8  -8   6   78.89   12.10
  -7  -8   6  256.17   19.70
  -6  -8   6  247.68   18.70
  -5  -8   6  148.29   13.60
  -5  -8   6  146.29   11.50
  -4  -8   6   66.89    9.10
  -4  -8   6   80.69   11.40
  -3  -8   6    9.60    4.60
  -3  -8   6    5.90    3.60
  -2  -8   6   -3.90    2.30
  -2  -8   6   -0.70    3.20
  -1  -8   6   31.30    7.60
   0  -8   6   94.69   13.40
   1  -8   6  155.48   15.50
   2  -8   6  203.38   18.90
  -9  -7   6  237.58   19.60
  -8  -7   6  250.17   19.40
  -7  -7   6  496.65   29.10
  -6  -7   6  588.14   32.00
  -5  -7   6  565.84   31.10
  -5  -7   6  589.84   29.10
  -4  -7   6  469.05   23.50
  -4  -7   6  417.06   25.10
  -3  -7   6  219.68   16.30
  -3  -7   6  210.58   14.80
  -2  -7   6   97.79   10.00
  -1  -7   6    1.80    3.30
   0  -7   6   52.79    9.20
   1  -7   6  145.49   14.30
   2  -7   6  161.38   15.70
   3  -7   6  270.67   21.50
   4  -7   6  265.07   22.20
 -10  -6   6   25.50    8.50
   9   6  -6   96.09   14.30
  -9  -6   6  109.09   14.70
   8   6  -6  271.07   20.20
  -8  -6   6  249.88   19.20
   7   6  -6  670.23   34.10
  -7  -6   6  616.54   33.80
  -6  -6   6  690.43   35.40
  -5  -6   6  823.72   40.00
  -4  -6   6  588.34   27.30
  -4  -6   6  552.94   29.60
  -3  -6   6  228.28   14.80
  -3  -6   6  230.48   16.20
  -2  -6   6  392.86   22.10
  -1  -6   6  113.49   10.90
   0  -6   6   -1.00    2.90
   1  -6   6  236.08   18.10
   2  -6   6  201.88   16.90
   3  -6   6  212.58   18.30
   4  -6   6  238.28   20.30
   5  -6   6  232.88   20.50
  10   5  -6    2.40    4.70
 -10  -5   6    1.90    5.50
   9   5  -6   32.70    9.20
  -9  -5   6   28.80    8.20
   8   5  -6  145.79   15.10
  -8  -5   6  186.68   16.00
   7   5  -6  675.73   35.70
  -7  -5   6  667.53   34.70
   6   5  -6  876.81   40.20
  -6  -5   6  806.52   40.40
   5   5  -6 1274.87   51.99
  -5  -5   6 1158.48   53.79
   4   5  -6 1020.40   42.50
  -4  -5   6 1011.70   46.20
  -4  -5   6 1024.30   42.70
  -3  -5   6  327.07   17.40
  -3  -5   6  295.67   18.70
  -2  -5   6  274.07   16.60
  -1  -5   6  136.39   11.30
   0  -5   6   70.99    9.40
   1  -5   6    4.20    3.30
   2  -5   6   73.49   10.70
   3  -5   6  307.97   21.60
   4  -5   6  270.17   20.60
   5  -5   6  289.47   22.10
   6  -5   6  341.47   25.30
  10   4  -6    1.00    3.90
 -10  -4   6   -2.40    3.50
   9   4  -6   11.80    6.70
  -9  -4   6    4.30    4.70
   8   4  -6   74.99   12.50
  -8  -4   6   73.29   11.60
   7   4  -6  484.55   28.30
  -7  -4   6  445.96   26.50
   6   4  -6  658.03   32.50
  -6  -4   6  579.34   31.30
   5   4  -6 1062.29   46.60
  -5  -4   6 1048.10   47.50
   4   4  -6 1630.84   64.89
  -4  -4   6 1559.44   67.09
  -4  -4   6 1599.24   62.99
   3   4  -6  759.22   32.40
  -3  -4   6  780.22   33.50
  -3  -4   6  755.32   35.60
   2   4  -6  464.55   19.60
  -2  -4   6  462.35   22.50
  -2  -4   6  397.76   23.30
   1   4  -6  492.95   20.40
  -1  -4   6  485.35   24.90
   0  -4   6  230.68   15.20
   1  -4   6   20.80    5.20
   2  -4   6   14.60    4.60
   3  -4   6   26.90    6.50
   4  -4   6  115.09   12.10
   5  -4   6  251.87   19.50
   6  -4   6  388.56   26.50
   7  -4   6  221.08   19.70
  10   3  -6   20.10    7.60
 -10  -3   6   33.30    9.50
   9   3  -6    7.80    5.60
  -9  -3   6    6.50    5.20
   8   3  -6   13.90    6.10
  -8  -3   6   13.00    5.70
   7   3  -6  258.97   19.70
  -7  -3   6  273.47   18.80
   6   3  -6  232.18   17.10
  -6  -3   6  244.98   16.40
   5   3  -6  333.47   20.20
  -5  -3   6  380.96   20.90
   4   3  -6  722.73   33.90
  -4  -3   6  710.23   34.70
  -4  -3   6  799.22   30.70
   3   3  -6 1214.78   50.49
  -3  -3   6 1228.78   52.59
  -3  -3   6 1256.17   49.80
   2   3  -6  879.51   37.10
  -2  -3   6  934.61   38.60
  -2  -3   6  892.41   40.30
   1   3  -6  533.55   22.90
  -1  -3   6  540.95   25.90
   0  -3   6  643.44   26.20
   0  -3   6  617.04   30.10
   1  -3   6  384.46   21.30
   1  -3   6  377.16   16.80
   2  -3   6   81.29    6.00
   2  -3   6   82.99    8.70
   3  -3   6   16.50    3.70
   3  -3   6   12.90    4.40
   4  -3   6   82.79   11.20
   5  -3   6  134.89   13.10
   6  -3   6  411.66   26.60
   7  -3   6  283.17   21.50
   8  -3   6  333.07   24.80
 -10  -2   6   69.69   13.10
   9   2  -6   23.20    7.70
  -9  -2   6   37.00    9.40
   8   2  -6    2.10    3.80
  -8  -2   6    2.00    4.40
   7   2  -6  125.79   13.30
  -7  -2   6  126.09   12.50
   6   2  -6  387.26   23.90
  -6  -2   6  394.86   22.90
   5   2  -6  297.07   18.90
  -5  -2   6  316.37   18.30
   4   2  -6  446.96   23.80
  -4  -2   6  465.75   19.20
  -4  -2   6  487.45   24.10
   3   2  -6  828.12   37.30
  -3  -2   6  894.41   38.60
  -3  -2   6  869.41   35.30
   2   2  -6 1711.03   69.99
  -2  -2   6 1744.03   71.89
  -2  -2   6 1875.41   70.09
   1   2  -6 1797.92   70.39
  -1  -2   6 1808.52   71.99
   0   2  -6 1912.51   73.49
   0  -2   6 1886.91   76.49
   1  -2   6 1204.18   48.70
   1  -2   6 1260.57   52.79
   2  -2   6  632.44   27.20
   2  -2   6  642.14   31.20
   3  -2   6   34.30    6.40
   3  -2   6   37.50    4.90
   4  -2   6   11.20    3.70
   4  -2   6   18.10    5.00
   8  -2   6  310.37   22.60
   8  -2   6  265.27   23.30
   9   1  -6  106.29   16.10
  -9  -1   6  117.39   16.00
   8   1  -6   38.70    9.10
  -8  -1   6   43.10    9.70
   7   1  -6    2.80    3.80
  -7  -1   6    2.50    4.30
   6   1  -6  115.19   12.10
  -6  -1   6  117.09   10.90
   5   1  -6  170.78   13.50
  -5  -1   6  148.39   11.80
   4   1  -6  505.25   24.80
  -4  -1   6  488.45   23.50
  -4  -1   6  405.26   18.80
   3   1  -6  518.35   24.80
  -3  -1   6  512.35   24.50
  -3  -1   6  489.95   21.40
   2   1  -6 1781.92   71.19
  -2  -1   6 1740.63   71.39
  -2  -1   6 1833.92   69.89
   1   1  -6 1472.05   58.89
   0   1  -6 2086.19   81.09
   1  -1   6 2119.59   82.19
   2  -1   6 2147.89   82.39
   2  -1   6 2088.89   85.39
   3  -1   6  209.18   11.60
   3  -1   6  182.88   13.20
   4  -1   6   14.80    3.50
   4  -1   6    9.30    3.60
   5  -1   6   46.30    7.80
   5  -1   6   63.39    8.30
   7  -1   6   52.79    9.10
   9  -1   6  253.17   20.90
   9  -1   6  283.87   21.40
   9   0  -6  147.29   18.50
   8   0  -6  100.69   14.70
  -8   0   6  106.99   14.30
   7   0  -6   49.20    9.50
  -7   0   6   88.09   12.30
   6   0  -6    3.10    3.30
  -6   0   6    7.70    4.00
   5   0  -6   83.69   10.80
  -5   0   6   77.89    8.30
   4   0  -6  240.18   15.80
  -4   0   6  227.08   14.00
   3   0  -6  590.54   28.80
  -3   0   6  609.34   27.70
   2   0  -6 1809.72   74.39
  -2   0   6 1900.71   73.79
   1   0  -6 2003.20   78.99
  -1   0   6 1994.60   78.69
   0   0  -6 2314.87   90.09
  -1   0  -6 1804.52   71.09
   2   0   6 1902.41   74.79
   3   0   6  851.71   36.30
   4   0   6  162.78   10.70
   5   0   6    8.50    3.10
   6   0   6   90.49    9.70
   6   0   6   94.89    9.80
   7   0   6   34.20    7.40
   8   0   6  125.09   13.50
   8   0   6  152.58   14.00
  10   0   6    6.40    5.80
   8  -1  -6  175.28   17.10
   7  -1  -6  144.59   14.90
   6  -1  -6  228.28   18.10
  -6   1   6  249.88   17.00
   5  -1  -6    0.60    2.30
  -5   1   6    8.50    3.60
   4  -1  -6   19.80    5.00
  -4   1   6   24.20    5.00
   3  -1  -6  361.06   20.30
  -3   1   6  373.86   18.50
   2  -1  -6 1187.88   52.99
  -2   1   6 1336.07   51.49
   1  -1  -6 2003.70   79.99
  -1   1   6 2010.90   78.19
   0  -1  -6 1723.83   68.99
  -1  -1  -6 2204.68   86.39
   2   1   6 1944.31   76.89
   3   1   6 1076.29   44.90
   4   1   6  612.74   28.30
   5   1   6  426.86   21.90
   6   1   6   93.99    9.30
   7   1   6   31.80    6.80
   8   1   6   42.70    7.80
   8   1   6   24.20    6.70
   9   1   6   34.10    8.50
   9   1   6   43.30    8.30
  10   1   6   77.49   13.70
   8  -2  -6  206.18   19.10
   7  -2  -6  187.68   17.10
   6  -2  -6  184.48   16.10
   5  -2  -6   89.69   11.60
  -5   2   6   80.59    8.80
   4  -2  -6   18.30    5.10
  -4   2   6   21.20    4.80
   3  -2  -6   76.09    5.90
   3  -2  -6   85.29    8.60
  -3   2   6   82.59    7.20
   2  -2  -6  631.54   29.60
  -2   2   6  587.04   26.20
   1  -2  -6 2171.38   87.29
  -1   2   6 2205.18   84.29
   0  -2  -6 1810.92   71.69
   0   2   6 1746.83   68.89
  -1  -2  -6 1889.51   75.29
   3   2   6 1159.48   48.50
   4   2   6 1028.20   44.00
   5   2   6  562.24   27.20
   6   2   6  318.57   18.60
   7   2   6  323.67   20.40
   8   2   6    7.10    4.60
   9   2   6   36.70    8.40
  10   2   6  161.88   17.10
  10   2   6  147.39   14.30
   7  -3  -6  276.17   21.40
   6  -3  -6  207.68   17.40
   5  -3  -6  309.17   21.00
   4  -3  -6   31.80    6.60
   3  -3  -6   17.60    4.60
   3  -3  -6   15.80    3.40
  -3   3   6   17.40    4.00
   2  -3  -6   30.50    5.60
   2  -3  -6   30.50    4.50
  -2   3   6   30.90    4.40
   1  -3  -6  188.28   11.30
   1  -3  -6  197.68   13.00
   0  -3  -6  826.42   37.40
   0  -3  -6  852.91   36.50
   0   3   6  845.62   33.60
  -1  -3  -6 1122.39   47.60
  -2  -3  -6 1134.79   48.00
   3   3   6  688.73   31.50
   4   3   6 1101.99   47.00
   5   3   6  651.83   30.80
   6   3   6  506.15   25.90
   7   3   6  525.55   27.70
   8   3   6   27.00    6.80
   9   3   6    4.90    4.50
  10   3   6   50.69   10.60
  11   3   6  144.69   14.60
   7  -4  -6  252.77   20.70
   6  -4  -6  236.98   19.00
   5  -4  -6  257.97   19.20
   4  -4  -6  122.69   11.90
   3  -4  -6   76.89   10.20
   3  -4  -6   77.59    7.20
   2  -4  -6   27.60    4.90
   2  -4  -6   26.80    5.80
   1  -4  -6    9.90    3.30
   1  -4  -6   13.40    3.30
  -1   4   6    3.90    1.70
   0  -4  -6  156.68   10.70
   0  -4  -6  157.28   11.40
  -1  -4  -6  606.44   26.80
  -1  -4  -6  552.84   25.60
   1   4   6  471.75   20.90
  -2  -4  -6 1001.00   43.10
  -2  -4  -6  975.70   43.00
   3   4   6 1030.60   44.70
   4   4   6 1332.97   55.89
   5   4   6 1297.37   55.19
   6   4   6  831.82   38.40
   7   4   6  691.53   34.00
   8   4   6  102.19   11.20
   9   4   6   33.10    8.00
  10   4   6    5.50    4.90
  11   4   6   29.20    8.80
   6  -5  -6  218.58   18.50
   5  -5  -6  290.37   21.00
   4  -5  -6  237.28   17.70
   3  -5  -6  140.09   12.60
   3  -5  -6  137.39   11.30
   2  -5  -6  110.09   10.60
   2  -5  -6  105.29    9.30
   1  -5  -6   40.20    6.30
   1  -5  -6   44.20    6.90
   0  -5  -6    8.60    3.10
   0  -5  -6    8.40    3.40
  -1  -5  -6  403.96   21.90
  -1  -5  -6  421.56   21.80
  -2  -5  -6  500.05   25.70
  -2  -5  -6  547.35   26.40
  -3  -5  -6  637.34   30.60
   3   5   6  630.54   30.30
   4   5   6 1217.38   52.29
   5   5   6 1583.84   66.19
   6   5   6 1116.69   49.40
   7   5   6  939.91   43.50
   8   5   6  177.08   14.20
   9   5   6   43.30    8.40
  10   5   6    1.20    4.50
  11   5   6   -1.40    5.00
   5  -6  -6  350.36   24.10
   4  -6  -6  377.36   24.30
   3  -6  -6  351.86   22.00
   3  -6  -6  375.56   23.10
   2  -6  -6  262.87   18.30
   2  -6  -6  294.57   18.70
   1  -6  -6  181.08   13.70
   1  -6  -6  189.48   14.10
   0  -6  -6   83.49    8.60
   0  -6  -6   83.29    8.60
  -1  -6  -6   87.69    8.70
  -1  -6  -6   77.09    8.00
  -2  -6  -6  332.07   19.50
  -2  -6  -6  345.97   19.60
  -3  -6  -6  475.65   24.80
   3   6   6  459.65   24.50
  -4  -6  -6  776.32   37.30
   4   6   6  807.92   37.10
   5   6   6 1143.19   50.19
   6   6   6 1250.57   54.79
   7   6   6 1162.38   52.09
   8   6   6  361.56   22.20
   9   6   6  229.98   18.20
  10   6   6   46.10    9.90
  11   6   6   11.60    7.00
   4  -7  -6  211.18   17.40
   3  -7  -6  259.07   18.70
   3  -7  -6  220.38   17.80
   2  -7  -6  144.39   13.10
   2  -7  -6  138.39   13.20
   1  -7  -6   49.70    7.90
   1  -7  -6   60.79    9.30
   0  -7  -6   28.40    5.90
   0  -7  -6   42.30    7.70
  -1  -7  -6   65.39    8.70
  -1  -7  -6   80.19   10.20
  -2  -7  -6  274.27   17.50
  -2  -7  -6  287.67   18.30
  -3  -7  -6  490.15   26.40
   3   7   6  495.35   26.10
  -4  -7  -6  732.03   34.90
   4   7   6  684.13   34.10
  -5  -7  -6  959.70   44.10
   5   7   6  915.91   42.90
   6   7   6 1133.19   50.79
   7   7   6 1163.18   52.59
   8   7   6  514.95   28.70
   9   7   6  378.86   24.30
  10   7   6  150.88   16.00
   3  -8  -6  313.77   23.00
   3  -8  -6  303.67   21.50
   2  -8  -6  314.77   21.00
   2  -8  -6  304.47   22.20
   1  -8  -6  199.18   15.60
   1  -8  -6  203.58   17.10
   0  -8  -6  154.78   13.00
   0  -8  -6  146.29   13.90
  -1  -8  -6   37.80    6.80
  -1  -8  -6   36.50    7.40
  -2  -8  -6    3.80    2.90
  -2  -8  -6    4.10    3.50
  -3  -8  -6   18.70    5.40
   3   8   6   20.20    5.20
  -4  -8  -6  103.79   10.30
   4   8   6   88.29    9.50
  -5  -8  -6  171.38   13.60
   5   8   6  169.28   13.30
  -6  -8  -6  401.06   23.90
   6   8   6  398.26   23.20
   7   8   6  508.45   28.00
   8   8   6  325.77   21.30
   9   8   6  276.77   20.20
  10   8   6  175.78   17.30
   1  -9  -6  266.67   19.20
   1  -9  -6  269.47   21.40
   0  -9  -6  199.58   17.70
   0  -9  -6  198.48   15.60
  -1  -9  -6   42.60    7.70
  -1  -9  -6   48.40    9.40
  -2  -9  -6   39.10    8.20
  -3  -9  -6    2.60    3.10
   3   9   6    2.00    2.90
  -4  -9  -6   10.10    4.20
   4   9   6    7.20    3.90
  -5  -9  -6   39.40    7.50
   5   9   6   47.20    7.90
  -6  -9  -6  229.38   16.90
   6   9   6  224.38   16.50
  -7  -9  -6  327.17   21.50
   7   9   6  318.37   20.80
   8   9   6  306.17   20.60
   9   9   6  310.87   21.90
  -1 -10  -6  178.38   17.30
  -1 -10  -6  196.68   15.70
  -2 -10  -6  164.58   15.80
  -3 -10  -6   58.69   10.10
   3  10   6   63.69    9.50
  -4 -10  -6    5.40    4.30
   4  10   6    4.60    3.40
  -5 -10  -6    3.10    3.50
   5  10   6    2.10    2.70
  -6 -10  -6   62.29   10.20
   6  10   6   38.10    7.40
  -7 -10  -6  164.18   14.50
   7  10   6  128.99   12.90
   8  10   6  173.08   15.20
  -3 -11  -6  153.18   15.80
  -4 -11  -6   51.39   10.00
  -5 -11  -6    3.30    4.10
   5  11   6    4.30    3.60
  -6 -11  -6   20.20    6.50
   6  11   6   11.50    4.80
  -7 -11  -6   61.89   10.30
  -6  -9   7  170.08   16.00
  -5  -9   7  234.88   19.00
  -4  -9   7  241.38   19.10
  -4  -9   7  251.57   17.60
  -3  -9   7  219.38   18.50
  -3  -9   7  235.48   17.50
  -2  -9   7  255.57   19.50
  -2  -9   7  256.97   20.20
  -1  -9   7  174.08   16.50
  -8  -8   7   -3.60    3.80
  -7  -8   7   24.40    7.70
  -6  -8   7  119.79   12.80
  -5  -8   7  242.68   18.70
  -4  -8   7  318.17   22.10
  -4  -8   7  332.37   20.00
  -3  -8   7  234.98   18.50
  -3  -8   7  263.67   18.00
  -2  -8   7  261.87   19.60
  -2  -8   7  333.17   22.60
  -1  -8   7  218.78   17.60
   0  -8   7  182.78   16.90
   1  -8   7   92.89   13.80
  -8  -7   7   18.10    7.00
  -7  -7   7   -1.70    3.00
  -6  -7   7    4.60    4.00
  -5  -7   7   77.69   11.80
  -4  -7   7  255.07   18.50
  -4  -7   7  265.97   16.40
  -3  -7   7  314.57   19.60
  -3  -7   7  330.17   21.70
  -2  -7   7  488.75   29.10
  -2  -7   7  486.85   27.30
  -1  -7   7  450.55   26.70
   0  -7   7  337.87   22.90
   1  -7   7  242.28   19.40
   2  -7   7  214.18   19.00
   3  -7   7   83.89   13.70
   9   6  -7  222.68   20.50
  -9  -6   7  201.98   18.70
  -8  -6   7  104.29   14.30
  -7  -6   7    4.20    4.30
  -6  -6   7   -1.00    2.90
  -5  -6   7    3.50    3.60
  -4  -6   7   81.29    8.00
  -4  -6   7   87.19   11.60
  -3  -6   7  192.58   15.20
  -3  -6   7  201.78   13.90
  -2  -6   7  415.76   23.20
  -2  -6   7  387.66   24.40
  -1  -6   7  799.12   39.50
   0  -6   7  606.14   33.00
   1  -6   7  365.66   24.20
   2  -6   7  376.76   25.30
   3  -6   7  151.38   15.70
   4  -6   7   56.39   11.50
  -9  -5   7  162.98   16.20
   8   5  -7  289.17   21.60
  -8  -5   7  249.68   20.00
   7   5  -7   82.89   11.20
  -7  -5   7   67.09   10.40
   6   5  -7    1.90    2.60
  -6  -5   7   -3.00    2.40
   5   5  -7   -1.30    1.70
  -5  -5   7   -0.70    2.40
  -4  -5   7   50.59    6.40
  -4  -5   7   41.70    7.80
  -3  -5   7  142.39   12.10
  -3  -5   7  140.49   10.70
  -2  -5   7  315.47   21.00
  -2  -5   7  368.36   20.30
  -1  -5   7  665.63   33.10
   0  -5   7  899.71   43.20
   1  -5   7 1036.10   49.40
   2  -5   7  873.11   44.20
   3  -5   7  474.05   29.30
   4  -5   7  134.39   14.60
   5  -5   7   43.00    9.60
   9   4  -7  313.37   25.00
  -9  -4   7  314.57   23.30
   8   4  -7  406.76   27.10
  -8  -4   7  367.76   24.70
   7   4  -7  294.17   20.90
  -7  -4   7  287.07   20.00
   6   4  -7  110.59   11.00
  -6  -4   7   95.79   10.60
   5   4  -7   41.20    6.80
  -5  -4   7   51.79    8.10
   4   4  -7    1.20    1.80
  -4  -4   7    1.70    2.50
   3   4  -7   50.89    5.20
  -3  -4   7   45.60    6.20
  -3  -4   7   41.00    6.90
   2   4  -7  314.77   16.60
  -2  -4   7  297.27   17.50
  -2  -4   7  308.07   19.10
  -1  -4   7  453.75   24.20
   0  -4   7  623.24   31.50
   1  -4   7  507.05   27.90
   2  -4   7  718.13   37.00
   3  -4   7  731.83   38.30
   4  -4   7  374.06   24.70
   5  -4   7  116.79   15.50
   6  -4   7    2.90    4.60
   9   3  -7  236.88   21.60
  -9  -3   7  277.67   21.60
   8   3  -7  276.77   22.20
   7   3  -7  372.76   24.60
  -7  -3   7  334.07   22.30
   6   3  -7  224.38   17.10
  -6  -3   7  241.98   16.80
   5   3  -7  165.28   12.70
  -5  -3   7  141.49   12.00
   4   3  -7   54.79    7.30
  -4  -3   7   51.49    7.90
   3   3  -7    0.80    1.50
  -3  -3   7    1.60    1.80
  -3  -3   7    0.00    1.70
   2   3  -7  182.48   10.90
  -2  -3   7  195.28   12.10
  -2  -3   7  188.88   13.30
   1   3  -7  368.16   17.50
  -1  -3   7  378.56   20.20
   0  -3   7  688.23   29.10
   0  -3   7  694.83   33.30
   1  -3   7  736.43   31.50
   1  -3   7  796.72   37.10
   2  -3   7  787.02   38.40
   2  -3   7  783.22   32.90
   3  -3   7  500.75   28.20
   4  -3   7  695.33   36.70
   5  -3   7  469.95   28.60
   6  -3   7  127.39   16.00
   7  -3   7   87.19   13.90
   9   2  -7  299.77   23.70
  -9  -2   7  223.08   20.00
   8   2  -7  304.27   23.60
  -8  -2   7  303.57   21.80
   7   2  -7  509.25   31.50
  -7  -2   7  534.15   29.70
   6   2  -7  427.86   25.70
  -6  -2   7  401.86   23.80
   5   2  -7  360.66   21.60
  -5  -2   7  346.97   20.60
   4   2  -7  279.97   17.20
  -4  -2   7  295.87   17.60
   3   2  -7  185.78   12.10
  -3  -2   7  182.68   10.50
  -3  -2   7  189.88   12.90
   2   2  -7    1.60    1.40
  -2  -2   7   -1.00    1.00
  -2  -2   7    0.20    1.90
   1   2  -7  178.68   10.70
  -1  -2   7  186.58   12.00
   0   2  -7  420.96   19.80
   0  -2   7  434.56   22.50
   1  -2   7  865.01   35.30
   1  -2   7  807.22   38.70
   2  -2   7 1018.20   42.20
   2  -2   7 1033.60   46.80
   3  -2   7  678.53   34.80
   3  -2   7  706.93   30.70
   4  -2   7  801.42   34.40
   4  -2   7  686.73   37.10
   5  -2   7  255.67   16.30
   7  -2   7  282.07   21.30
   8  -2   7   74.59   12.90
   9   1  -7  198.68   20.00
  -9  -1   7  209.28   18.70
   8   1  -7  248.48   21.20
  -8  -1   7  221.88   18.70
   7   1  -7  483.85   30.10
  -7  -1   7  462.05   27.40
   6   1  -7  851.81   43.70
  -6  -1   7  866.71   41.30
   5   1  -7  650.93   33.40
  -5  -1   7  619.64   31.10
   4   1  -7  437.26   24.30
  -4  -1   7  461.45   23.70
   3   1  -7  355.96   19.10
  -3  -1   7  336.57   18.60
  -3  -1   7  330.17   16.00
   2   1  -7  162.28   11.10
  -2  -1   7  175.58   11.60
  -2  -1   7  175.98   10.40
   1   1  -7    2.20    1.70
   0   1  -7    7.10    2.30
   2  -1   7  953.30   43.00
   2  -1   7  943.21   39.70
   3  -1   7  819.72   38.70
   3  -1   7  817.42   35.50
   4  -1   7  662.43   30.30
   4  -1   7  657.43   33.50
   5  -1   7  598.54   30.60
   5  -1   7  691.13   34.10
   6  -1   7  598.54   30.10
   6  -1   7  539.55   31.30
   7  -1   7  219.58   16.90
   8  -1   7   64.99   11.00
   9  -1   7    5.80    5.30
   8   0  -7  174.38   17.70
  -8   0   7  177.68   16.20
   7   0  -7  346.07   25.40
  -7   0   7  385.16   24.00
   6   0  -7  648.44   35.90
   5   0  -7  922.61   44.40
  -5   0   7  899.51   41.70
   4   0  -7  622.74   32.00
  -4   0   7  640.74   30.10
   3   0  -7  664.63   31.80
  -3   0   7  649.43   30.40
   2   0  -7  415.46   21.50
  -2   0   7  410.06   20.70
   1   0  -7    5.80    2.30
  -1   0   7    7.70    2.80
   0   0  -7    0.50    1.20
  -1   0  -7  184.58   11.30
   2   0   7  716.43   31.70
   3   0   7  984.20   41.90
   4   0   7 1064.89   45.50
   5   0   7 1060.29   46.20
   6   0   7  894.41   42.90
   6   0   7  868.31   41.10
   7   0   7  385.56   23.70
   8   0   7  336.67   23.10
   9   0   7  161.28   15.60
   8  -1  -7   87.09   13.90
   7  -1  -7  266.47   21.70
  -7   1   7  297.57   20.20
   6  -1  -7  358.66   24.40
  -6   1   7  370.36   22.40
   5  -1  -7 1026.50   49.00
  -5   1   7 1009.30   45.80
   4  -1  -7  497.85   27.40
  -4   1   7  499.65   25.00
   3  -1  -7  757.62   36.10
  -3   1   7  751.92   33.50
   2  -1  -7  812.92   37.80
  -2   1   7  843.72   36.00
   1  -1  -7  612.34   29.00
  -1   1   7  610.94   27.40
   0  -1  -7  199.18   12.50
  -1  -1  -7   -1.00    1.00
   2   1   7  161.48   10.80
   3   1   7  140.99    9.90
   4   1   7  439.16   22.20
   5   1   7  415.36   21.90
   6   1   7  644.94   31.70
   7   1   7  624.14   32.60
   9   1   7  106.79   14.10
   7  -2  -7  193.58   17.80
   6  -2  -7  357.26   24.60
   5  -2  -7  812.12   40.90
  -5   2   7  772.92   37.30
   4  -2  -7  690.83   35.80
  -4   2   7  711.93   32.70
   3  -2  -7  822.92   38.80
  -3   2   7  786.82   35.10
   2  -2  -7  953.20   44.20
  -2   2   7 1006.80   41.00
   1  -2  -7  946.91   43.10
  -1   2   7  998.10   40.40
   0  -2  -7  671.93   31.60
   0   2   7  682.63   29.30
  -1  -2  -7  157.28   10.90
   3   2   7   61.69    6.40
   4   2   7  276.67   16.10
   5   2   7  389.76   21.10
   6   2   7  632.94   31.20
   7   2   7 1105.19   50.19
   8   2   7  486.05   28.40
   9   2   7  364.56   24.80
  10   2   7  141.99   14.50
   7  -3  -7   82.79   13.60
   6  -3  -7  166.38   15.80
   5  -3  -7  400.96   25.60
   4  -3  -7  700.43   37.10
  -4   3   7  758.32   38.60
   3  -3  -7  440.56   22.00
   3  -3  -7  460.85   25.60
  -3   3   7  438.56   21.70
   2  -3  -7  647.94   32.80
   2  -3  -7  680.13   30.10
   1  -3  -7  823.22   37.60
  -1   3   7  786.82   33.00
   0  -3  -7  965.50   41.80
   0   3   7  892.21   37.40
  -1  -3  -7  133.69   10.20
  -2  -3  -7   49.30    6.60
   3   3   7    0.90    1.70
   4   3   7   51.59    6.90
   5   3   7  268.27   16.40
   6   3   7  415.26   22.80
   7   3   7  886.81   41.80
   8   3   7  697.83   36.50
   9   3   7  472.75   28.90
  10   3   7  203.08   18.80
   6  -4  -7   36.50    9.20
   5  -4  -7  158.18   15.10
   4  -4  -7  370.16   23.80
   3  -4  -7  630.34   37.00
   3  -4  -7  669.33   34.30
   2  -4  -7  641.04   30.40
   2  -4  -7  669.23   33.50
   1  -4  -7  617.04   29.20
   1  -4  -7  628.14   31.20
   0  -4  -7 1060.89   47.00
   0  -4  -7 1044.00   45.60
  -1  -4  -7  425.56   22.10
   1   4   7  383.66   17.00
  -2  -4  -7  254.57   15.80
   3   4   7   47.20    6.80
   4   4   7    1.00    1.90
   5   4   7   39.40    6.50
   6   4   7  254.57   16.50
   7   4   7  618.54   31.70
   8   4   7  500.55   28.00
   9   4   7  491.05   29.60
  10   4   7  262.17   21.10
   5  -5  -7   36.80    8.20
   4  -5  -7   83.69   11.90
   3  -5  -7  456.15   26.90
   2  -5  -7  665.23   34.10
   2  -5  -7  644.44   31.80
   1  -5  -7  734.83   33.90
   1  -5  -7  684.33   35.00
   0  -5  -7 1064.49   47.00
   0  -5  -7 1062.99   48.10
  -1  -5  -7  410.66   22.90
  -1  -5  -7  434.76   22.70
  -2  -5  -7  392.96   21.90
  -2  -5  -7  394.06   21.80
   3   5   7  276.37   17.20
   4   5   7   37.40    6.40
   5   5   7    2.60    2.50
   6   5   7  110.99   10.30
   7   5   7  339.07   20.80
   8   5   7  372.66   22.90
  10   5   7  400.86   27.00
   4  -6  -7   -0.20    3.10
   3  -6  -7  110.89   12.10
   2  -6  -7  364.76   23.00
   2  -6  -7  364.86   22.00
   1  -6  -7  583.24   30.80
   1  -6  -7  562.84   29.80
   0  -6  -7  881.31   42.10
   0  -6  -7  895.91   41.70
  -1  -6  -7  628.34   31.50
  -1  -6  -7  606.54   30.90
  -2  -6  -7  599.24   30.60
  -2  -6  -7  612.54   30.60
  -3  -6  -7  410.06   23.30
   3   6   7  411.96   23.20
   4   6   7  242.68   16.30
   5   6   7  125.19   10.90
   6   6   7   -0.50    2.30
   7   6   7   74.29   10.20
   8   6   7  102.79   11.00
   9   6   7  206.88   17.00
   3  -7  -7   76.49   11.70
   2  -7  -7  269.67   19.30
   2  -7  -7  260.27   18.90
   1  -7  -7  527.85   29.70
   1  -7  -7  542.05   30.00
   0  -7  -7  960.30   46.50
   0  -7  -7  997.90   46.50
  -1  -7  -7  857.61   41.20
  -1  -7  -7  832.72   40.60
  -2  -7  -7 1012.60   48.10
  -2  -7  -7 1084.89   48.40
  -3  -7  -7  812.82   39.10
   3   7   7  797.12   38.90
  -4  -7  -7  579.74   30.80
   4   7   7  587.34   30.50
   5   7   7  310.37   19.40
   6   7   7   58.09    8.80
   7   7   7    0.00    2.60
   8   7   7    2.40    3.70
   9   7   7   46.80    8.70
  10   7   7  173.78   17.20
   2  -8  -7   75.79   11.80
   2  -8  -7   51.39    9.40
   1  -8  -7  143.09   14.20
   1  -8  -7  144.59   13.70
   0  -8  -7  315.37   21.40
   0  -8  -7  365.36   23.50
  -1  -8  -7  309.37   21.20
  -1  -8  -7  308.97   20.30
  -2  -8  -7  618.94   33.00
  -2  -8  -7  599.84   32.00
  -3  -8  -7  549.45   31.00
   3   8   7  608.24   31.30
  -4  -8  -7  472.75   27.40
   4   8   7  505.45   27.50
  -5  -8  -7  346.27   22.40
   5   8   7  372.96   22.20
   6   8   7   98.59   10.40
   7   8   7   13.50    5.00
   8   8   7    0.90    3.20
   9   8   7   10.90    5.60
   1  -9  -7   66.29   12.00
   0  -9  -7  143.59   13.70
   0  -9  -7  166.58   16.00
  -1  -9  -7  107.59   11.50
  -1  -9  -7   98.79   13.60
  -2  -9  -7  313.57   20.80
  -2  -9  -7  315.07   22.10
  -3  -9  -7  403.06   25.40
   3   9   7  390.96   24.10
  -4  -9  -7  448.26   27.00
   4   9   7  437.06   25.90
  -5  -9  -7  380.96   24.30
   5   9   7  404.66   24.00
  -6  -9  -7  172.28   15.30
   6   9   7  199.68   15.70
   7   9   7   73.49   11.00
   8   9   7    7.80    4.80
   9   9   7   -0.60    3.60
  -3 -10  -7  208.58   17.90
   3  10   7  189.08   15.90
  -4 -10  -7  262.67   19.70
   4  10   7  235.58   18.00
  -5 -10  -7  301.87   21.60
   5  10   7  298.37   20.20
  -6 -10  -7  242.18   18.60
   6  10   7  231.88   17.90
  -7 -10  -7  170.58   15.70
   7  10   7  199.68   16.30
  -6  -8   8  133.09   14.50
  -5  -8   8   75.29   12.00
  -4  -8   8   18.20    5.90
  -3  -8   8    8.70    4.70
  -3  -8   8    1.50    3.60
  -2  -8   8    0.40    3.20
  -2  -8   8    1.20    3.70
  -1  -8   8   53.69   10.80
   0  -8   8   92.29   13.80
  -7  -7   8  201.28   17.70
  -6  -7   8  201.98   17.00
  -5  -7   8  253.07   19.40
  -4  -7   8  164.28   15.10
  -3  -7   8   66.89    9.60
  -3  -7   8   84.39   12.30
  -2  -7   8   32.50    7.20
  -2  -7   8   38.60    9.00
  -1  -7   8    1.30    3.30
   0  -7   8   21.60    7.20
   1  -7   8   59.49   11.20
   2  -7   8   94.49   14.60
  -8  -6   8  142.09   15.00
  -7  -6   8  225.68   18.60
  -6  -6   8  198.78   16.50
  -5  -6   8  360.06   23.30
  -4  -6   8  305.27   20.70
  -3  -6   8  243.98   16.00
  -3  -6   8  228.68   17.50
  -2  -6   8  117.29   11.50
  -2  -6   8  128.09   12.90
  -1  -6   8   35.80    7.60
   0  -6   8   10.80    5.50
   1  -6   8   36.10    8.30
   2  -6   8   88.79   13.30
   3  -6   8  148.89   15.90
   8   5  -8  101.59   14.20
  -8  -5   8  114.09   15.60
   7   5  -8  288.87   22.50
  -7  -5   8  264.27   19.70
  -6  -5   8  353.16   23.00
  -5  -5   8  517.45   29.10
  -4  -5   8  628.04   33.20
  -3  -5   8  563.64   30.50
  -3  -5   8  567.44   28.20
  -2  -5   8  431.76   25.20
  -2  -5   8  382.06   22.50
  -1  -5   8  310.57   19.80
   0  -5   8  123.29   12.10
   1  -5   8   13.20    5.40
   2  -5   8  104.69   14.20
   3  -5   8  103.79   14.90
   4  -5   8  150.68   16.00
   5  -5   8  169.78   17.70
   8   4  -8   19.70    6.90
  -8  -4   8   14.30    6.50
   7   4  -8  209.48   17.20
  -7  -4   8  165.68   15.10
   6   4  -8  345.47   21.60
  -6  -4   8  338.17   22.10
   5   4  -8  670.33   31.60
  -5  -4   8  590.94   32.50
   4   4  -8  728.13   33.60
  -4  -4   8  738.93   36.80
  -3  -4   8  706.93   32.40
  -3  -4   8  695.13   34.90
  -2  -4   8  434.76   25.20
  -2  -4   8  452.55   23.80
  -1  -4   8  193.88   14.20
   0  -4   8  279.87   18.50
   1  -4   8   30.50    7.10
   2  -4   8   45.00    8.40
   3  -4   8  180.58   16.20
   4  -4   8  229.48   19.10
   5  -4   8  213.88   18.70
   6  -4   8  179.48   17.60
   8   3  -8    9.20    5.40
  -8  -3   8   12.30    5.90
   7   3  -8   91.89   13.50
  -7  -3   8   89.39   12.80
   6   3  -8  243.98   18.10
  -6  -3   8  237.88   17.20
   5   3  -8  605.74   31.40
  -5  -3   8  621.44   32.10
   4   3  -8  670.23   32.40
  -4  -3   8  695.33   34.30
   3   3  -8  995.00   43.30
  -3  -3   8 1035.70   43.00
  -3  -3   8  983.80   45.80
   2   3  -8  780.62   35.20
  -2  -3   8  841.32   37.20
  -2  -3   8  829.12   39.00
   1   3  -8  282.07   15.00
  -1  -3   8  302.27   17.80
   0  -3   8  518.35   24.00
   0  -3   8  452.15   25.70
   1  -3   8   89.89    9.60
   2  -3   8    4.20    3.20
   3  -3   8    5.40    3.50
   4  -3   8   50.49    9.20
   5  -3   8   98.19   13.20
   6  -3   8  136.09   14.70
   8   2  -8    2.00    3.90
  -8  -2   8   -1.50    4.40
   7   2  -8   33.40    8.30
  -7  -2   8   29.00    7.90
   6   2  -8  132.69   13.50
  -6  -2   8  157.28   13.40
   5   2  -8  394.66   23.80
  -5  -2   8  414.66   23.60
   4   2  -8  435.56   23.70
  -4  -2   8  433.46   23.90
   3   2  -8  829.22   37.50
  -3  -2   8  826.22   35.40
  -3  -2   8  819.12   38.50
   2   2  -8 1040.60   45.10
  -2  -2   8 1065.69   47.20
  -2  -2   8 1068.29   45.20
   1   2  -8  672.93   30.10
  -1  -2   8  663.03   31.60
   0   2  -8  869.21   38.00
   0  -2   8  925.71   41.40
   1  -2   8  539.85   28.50
   1  -2   8  543.25   24.90
   2  -2   8  185.48   11.20
   2  -2   8  182.18   14.20
   3  -2   8   18.10    5.20
   3  -2   8   19.60    3.80
   4  -2   8    1.10    2.30
   4  -2   8    0.40    2.60
   5  -2   8    5.90    3.50
   6  -2   8   41.30    8.60
   7  -2   8  255.37   20.60
   8   1  -8   46.20   11.00
  -8  -1   8   64.39   11.90
   7   1  -8    3.20    4.10
  -7  -1   8    2.20    4.30
   6   1  -8   24.70    6.80
  -6  -1   8   33.30    7.20
   5   1  -8  312.47   20.90
  -5  -1   8  320.37   19.50
   4   1  -8  200.28   14.50
  -4  -1   8  191.98   13.80
   3   1  -8  281.97   16.80
  -3  -1   8  247.48   17.00
  -3  -1   8  267.17   16.40
   2   1  -8  659.43   31.20
  -2  -1   8  670.73   31.70
  -2  -1   8  674.53   30.20
   1   1  -8  855.51   38.00
  -1  -1   8  884.51   38.60
  -1  -1   8  849.52   39.40
   0   1  -8 1022.10   42.60
   0  -1   8  960.90   43.90
   1  -1   8  908.41   41.70
   2  -1   8  477.45   22.80
   2  -1   8  470.25   25.60
   3  -1   8  275.37   18.10
   3  -1   8  269.67   15.30
   4  -1   8   27.40    4.90
   4  -1   8   15.80    4.90
   5  -1   8    2.00    3.10
   5  -1   8   -0.30    2.40
   6  -1   8   11.70    5.00
   6  -1   8   13.40    4.80
   8  -1   8  182.48   17.00
   8   0  -8   76.99   13.50
  -8   0   8   87.79   13.70
   7   0  -8   15.80    6.50
  -7   0   8   16.20    6.40
   6   0  -8    5.90    4.20
  -6   0   8    8.30    4.80
   5   0  -8  119.79   12.30
  -5   0   8  109.19   10.70
   4   0  -8  256.87   17.80
  -4   0   8  270.07   16.40
   3   0  -8  444.36   24.60
  -3   0   8  466.95   23.70
   2   0  -8  869.41   39.10
  -2   0   8  834.72   38.00
   1   0  -8 1005.40   44.10
  -1   0   8 1014.60   44.00
   0   0  -8 1760.82   71.49
  -1   0  -8 1597.24   65.19
   2   0   8 1603.44   65.49
   3   0   8 1098.89   46.90
   4   0   8  394.56   20.90
   5   0   8  173.08   12.40
   6   0   8   10.50    4.30
   6   0   8   10.80    4.80
   7   0   8   27.70    7.10
   7   0   8   40.20    8.30
   8   0   8   71.39   11.40
   8   0   8   97.09   13.20
   7  -1  -8   49.30   10.60
  -7   1   8   59.69   10.50
   6  -1  -8   51.49   10.30
  -6   1   8   44.50    8.40
   5  -1  -8   11.10    5.00
  -5   1   8   10.10    4.50
   4  -1  -8   20.50    5.50
  -4   1   8   21.30    5.20
   3  -1  -8   91.49    9.60
  -3   1   8   81.59    7.80
   2  -1  -8  495.25   26.20
  -2   1   8  506.85   24.40
   1  -1  -8  853.81   38.70
  -1   1   8  838.22   36.90
   0  -1  -8 1540.45   63.99
  -1  -1  -8  593.94   28.40
   2   1   8  959.70   42.20
   3   1   8  641.14   30.20
   4   1   8  419.66   22.10
   5   1   8  125.69   10.30
   6   1   8    3.00    2.90
   7   1   8   50.79    8.90
   8   1   8  132.79   13.80
   8   1   8  130.39   13.50
   9   1   8  139.39   14.70
   9   1   8  145.49   15.60
   7  -2  -8   89.09   14.60
   6  -2  -8   87.89   13.50
   5  -2  -8  100.69   13.20
  -5   2   8  102.19   10.60
   4  -2  -8   39.80    7.90
  -4   2   8   52.69    7.60
   3  -2  -8    4.30    3.20
  -3   2   8   10.50    3.50
   2  -2  -8  183.08   13.80
  -2   2   8  178.28   11.30
   1  -2  -8  460.65   24.70
  -1   2   8  469.75   22.20
   0  -2  -8 1604.24   65.99
   0   2   8 1545.05   63.19
  -1  -2  -8  925.51   41.50
   3   2   8  755.42   35.10
   4   2   8  651.73   31.20
   5   2   8  458.65   24.30
   6   2   8  140.59   11.80
   7   2   8    8.00    3.80
   8   2   8   -0.20    3.80
   9   2   8   23.70    7.60
   6  -3  -8  149.59   15.60
   5  -3  -8   80.29   12.20
   4  -3  -8  176.38   15.60
   3  -3  -8   -0.80    2.60
   2  -3  -8   19.90    5.50
   1  -3  -8  252.17   16.80
  -1   3   8  261.27   13.50
   0  -3  -8 1073.09   47.50
   0   3   8 1044.70   43.20
  -1  -3  -8  646.74   31.60
  -2  -3  -8  739.13   34.90
   3   3   8 1064.99   47.20
   4   3   8  778.82   36.40
   5   3   8  610.24   30.40
   6   3   8  235.78   16.10
   7   3   8   71.29    9.60
   8   3   8   17.90    5.60
   9   3   8   -0.60    4.70
   5  -4  -8  139.69   14.60
   4  -4  -8  255.47   19.60
   3  -4  -8   41.90    8.00
   2  -4  -8    1.80    3.00
   2  -4  -8    0.10    1.80
   1  -4  -8   19.00    5.00
   0  -4  -8  399.66   22.80
  -1  -4  -8  403.36   22.60
  -2  -4  -8  660.33   32.50
   3   4   8  775.52   37.00
   4   4   8  996.20   45.20
   5   4   8 1141.59   50.79
   6   4   8  510.05   27.30
   7   4   8  240.48   17.00
   8   4   8  105.99   11.30
   9   4   8   62.79   10.80
  10   4   8   -2.90    4.00
   4  -5  -8  231.58   19.00
   3  -5  -8  126.19   13.10
   2  -5  -8   12.50    3.90
   2  -5  -8   17.40    5.40
   1  -5  -8    1.20    2.20
   1  -5  -8    2.40    2.70
   0  -5  -8  146.69   12.60
   0  -5  -8  155.38   12.10
  -1  -5  -8  122.89   11.10
  -2  -5  -8  425.66   23.90
   3   5   8  660.93   33.10
   4   5   8 1090.79   49.40
   5   5   8 1345.97   58.89
   6   5   8  898.11   42.60
   7   5   8  532.25   29.00
   8   5   8  275.17   19.30
   9   5   8  189.48   16.60
  10   5   8   36.50    8.90
   4  -6  -8  180.78   16.70
   3  -6  -8  122.99   13.40
   2  -6  -8   35.60    7.60
   2  -6  -8   51.99    8.30
   1  -6  -8   11.70    4.10
   1  -6  -8   12.00    4.50
   0  -6  -8   10.20    4.30
   0  -6  -8   14.30    4.50
  -1  -6  -8    0.50    2.60
  -1  -6  -8    3.00    2.70
  -2  -6  -8  141.39   12.30
  -2  -6  -8  135.59   12.10
   3   6   8  238.88   16.90
   4   6   8  518.55   28.20
   5   6   8  861.11   41.10
   6   6   8  733.03   36.80
   7   6   8  571.74   30.90
   8   6   8  290.17   20.20
   9   6   8  194.98   16.80
   2  -7  -8  240.78   18.90
   1  -7  -8  142.19   13.80
   1  -7  -8  157.58   13.90
   0  -7  -8   31.00    7.00
   0  -7  -8   34.80    7.30
  -1  -7  -8   56.39    9.00
  -1  -7  -8   65.29    9.90
  -2  -7  -8   13.10    4.50
  -2  -7  -8   11.10    4.30
  -3  -7  -8   86.49   11.60
   3   7   8   78.89   10.80
   4   7   8  245.78   17.60
   5   7   8  518.35   28.40
   6   7   8  510.05   28.50
   7   7   8  545.85   30.40
   8   7   8  345.47   22.70
   9   7   8  324.77   22.80
   1  -8  -8  223.68   18.30
   1  -8  -8  205.18   17.20
   0  -8  -8   88.59   12.60
   0  -8  -8   90.29   12.10
  -1  -8  -8   97.89   13.00
  -1  -8  -8  104.59   11.20
  -2  -8  -8    3.50    3.00
  -2  -8  -8    3.80    3.40
  -3  -8  -8   20.90    6.20
   3   8   8   22.40    6.40
  -4  -8  -8  107.59   11.50
   4   8   8  113.09   11.80
   5   8   8  264.67   18.70
   6   8   8  287.47   20.00
   7   8   8  377.76   24.00
   8   8   8  295.47   21.00
   9   8   8  286.97   21.40
  -1  -9  -8  133.19   13.60
  -1  -9  -8  154.08   15.20
  -2  -9  -8   22.50    6.10
  -2  -9  -8   18.70    6.10
  -3  -9  -8   -0.10    3.20
   3   9   8    7.40    4.40
  -4  -9  -8   61.59   10.50
   4   9   8   48.80    9.00
  -5  -9  -8  164.28   15.00
   5   9   8  169.58   14.70
   6   9   8  163.48   14.60
   7   9   8  274.67   20.20
   8   9   8  279.87   20.50
  -3 -10  -8   14.80    6.30
  -4 -10  -8   -0.10    2.70
   4  10   8   -0.50    3.30
  -5 -10  -8   25.50    7.10
   5  10   8   21.70    6.10
  -6 -10  -8   55.89   10.70
  -6  -7   9    4.00    4.20
  -5  -7   9   57.89   10.60
  -4  -7   9  170.58   16.10
  -3  -7   9  232.28   19.20
  -2  -7   9  195.88   17.80
  -2  -7   9  230.08   17.30
  -1  -7   9  180.88   16.20
   0  -7   9  269.67   21.30
  -7  -6   9    3.90    5.00
  -6  -6   9   -1.90    3.00
  -5  -6   9   22.40    6.70
  -4  -6   9   74.49   11.30
  -3  -6   9  224.38   17.80
  -2  -6   9  355.26   24.10
  -2  -6   9  359.26   22.50
  -1  -6   9  263.57   19.50
   0  -6   9  356.26   24.00
   1  -6   9  240.88   19.70
   2  -6   9  178.28   17.40
  -7  -5   9   61.19   10.70
  -6  -5   9   15.90    5.70
  -5  -5   9   -0.60    3.20
  -4  -5   9   -0.40    3.00
  -3  -5   9   75.89   11.20
  -2  -5   9  198.18   16.50
  -2  -5   9  208.38   15.30
  -1  -5   9  181.88   14.90
   0  -5   9  520.15   30.10
   1  -5   9  377.46   25.20
   2  -5   9  240.68   19.80
   3  -5   9  237.98   20.50
   4  -5   9   97.09   15.20
   7   4  -9  200.58   17.10
  -7  -4   9  176.18   16.10
   6   4  -9   86.89   11.40
  -6  -4   9   90.79   12.40
  -5  -4   9    0.30    2.90
  -4  -4   9    4.10    3.70
  -3  -4   9   25.00    6.40
  -2  -4   9  189.28   15.10
  -2  -4   9  180.78   13.70
  -1  -4   9  213.58   15.60
   0  -4   9  561.54   30.70
   1  -4   9  725.13   38.10
   2  -4   9  648.14   36.10
   3  -4   9  507.65   31.20
   4  -4   9  287.77   22.20
   5  -4   9  142.29   15.50
  -8  -3   9  210.28   18.30
   7   3  -9  288.27   22.00
  -7  -3   9  271.67   20.50
   6   3  -9  259.87   19.10
  -6  -3   9  259.67   19.00
   5   3  -9   54.09    8.40
  -5  -3   9   63.09    9.80
   4   3  -9   19.50    4.70
  -4  -3   9   18.50    5.60
   3   3  -9   -0.20    1.70
  -3  -3   9   -1.00    2.00
   2   3  -9  117.89   10.30
  -2  -3   9  115.29   11.40
  -2  -3   9  122.69   10.30
  -1  -3   9  252.47   16.60
   0  -3   9  515.25   28.10
   1  -3   9  529.55   29.40
   2  -3   9  618.14   33.70
   3  -3   9  651.63   35.70
   4  -3   9  445.76   28.20
   5  -3   9  291.47   22.30
   6  -3   9   84.49   13.50
   7   2  -9  257.87   21.20
  -7  -2   9  239.58   19.00
   6   2  -9  367.06   24.10
  -6  -2   9  330.37   21.90
   5   2  -9  222.78   16.50
  -5  -2   9  196.18   15.70
   4   2  -9  177.48   13.50
  -4  -2   9  170.48   13.90
   3   2  -9  110.79    9.80
  -3  -2   9  113.19   10.60
   2   2  -9   -1.40    1.50
  -2  -2   9    1.80    2.10
  -2  -2   9    0.20    2.00
   1   2  -9   68.09    6.80
  -1  -2   9   71.79    8.90
  -1  -2   9   63.69    9.50
   0   2  -9  520.05   24.70
   0  -2   9  504.55   27.30
   1  -2   9  443.66   25.20
   1  -2   9  427.46   21.50
   2  -2   9  521.65   28.40
   2  -2   9  464.15   23.70
   3  -2   9  464.85   27.70
   4  -2   9  457.45   27.90
   5  -2   9  574.74   33.20
   6  -2   9  270.17   20.90
   7  -2   9   84.19   13.30
   7   1  -9  192.08   18.60
  -7  -1   9  173.78   16.10
   6   1  -9  275.07   20.80
  -6  -1   9  241.58   18.30
   5   1  -9  173.08   14.90
  -5  -1   9  156.08   13.30
   4   1  -9  222.58   16.30
  -4  -1   9  234.08   16.10
   3   1  -9  218.28   15.30
  -3  -1   9  230.58   15.50
   2   1  -9   61.19    8.00
  -2  -1   9   54.49    7.80
  -2  -1   9   71.29    7.00
   1   1  -9    0.10    1.60
  -1  -1   9   -0.50    1.60
  -1  -1   9   -0.60    2.20
   0   1  -9  390.06   20.30
   0  -1   9  376.06   21.60
   1  -1   9  226.38   15.80
   1  -1   9  231.58   14.30
   2  -1   9  553.64   26.40
   2  -1   9  547.75   29.50
   3  -1   9  515.45   29.10
   3  -1   9  527.85   25.70
   4  -1   9  447.76   23.20
   4  -1   9  445.36   26.80
   5  -1   9  505.75   26.40
   5  -1   9  533.85   30.70
   6  -1   9  163.08   16.90
   7  -1   9  200.08   17.90
   7   0  -9  260.27   22.10
  -7   0   9  247.68   19.20
   6   0  -9  331.67   24.30
   5   0  -9  543.05   31.10
  -5   0   9  503.65   28.10
   4   0  -9  537.65   30.30
  -4   0   9  572.44   28.80
   3   0  -9  477.15   26.40
  -3   0   9  484.35   25.30
   2   0  -9  454.05   25.10
  -2   0   9  503.85   25.20
   1   0  -9  372.46   21.00
  -1   0   9  397.66   21.40
   0   0  -9    1.20    2.00
  -1   0  -9    4.40    2.40
   2   0   9   87.79    8.20
   3   0   9  164.68   11.90
   4   0   9  310.87   18.10
   5   0   9  439.56   27.30
   5   0   9  497.15   25.30
   6   0   9  411.16   22.90
   6   0   9  361.86   24.50
   7   0   9  249.38   19.40
   7   0   9  219.48   17.30
   8   0   9  142.79   14.90
   8   0   9   91.49   13.30
   6  -1  -9  251.47   21.20
  -6   1   9  298.97   22.50
   5  -1  -9  408.76   26.00
  -5   1   9  351.76   21.90
   4  -1  -9  750.12   37.90
  -4   1   9  680.83   33.90
   3  -1  -9  504.25   28.30
  -3   1   9  523.35   26.20
   2  -1  -9  408.26   23.50
  -2   1   9  415.26   21.80
   1  -1  -9  221.88   15.10
  -1   1   9  225.18   14.00
   0  -1  -9    3.20    2.40
   0   1   9    1.40    2.50
  -1  -1  -9   -0.10    1.70
   2   1   9   33.70    6.00
   3   1   9  283.67   17.10
   4   1   9  462.05   24.40
   5   1   9  953.80   43.60
   6   1   9  778.92   37.70
   7   1   9  610.54   32.50
   8   1   9  330.77   23.40
   8   1   9  316.37   22.50
   6  -2  -9  183.28   17.80
   5  -2  -9  256.97   20.50
   4  -2  -9  674.03   36.70
   3  -2  -9  551.64   32.20
  -3   2   9  688.73   35.50
   2  -2  -9  461.65   26.50
  -2   2   9  487.05   23.80
   1  -2  -9  544.55   29.30
  -1   2   9  590.34   27.00
   0  -2  -9   87.99    8.80
   0   2   9   78.39    7.40
  -1  -2  -9   20.30    4.70
   2   2   9   -1.60    2.00
   3   2   9   27.40    5.50
   4   2   9  128.09   10.90
   5   2   9  522.85   27.50
   6   2   9  592.94   30.80
   7   2   9  570.64   30.70
   8   2   9  317.67   22.20
   9   2   9  313.27   23.30
   5  -3  -9  198.28   18.00
   4  -3  -9  492.05   30.10
   3  -3  -9  695.33   37.00
   2  -3  -9  415.56   24.80
   1  -3  -9  485.85   27.00
   0  -3  -9  139.59   11.90
  -1  -3  -9  267.07   17.40
  -2  -3  -9   31.20    6.10
   3   3   9    0.20    2.30
   4   3   9   83.69    8.70
   5   3   9  288.37   18.40
   6   3   9  383.26   22.80
   7   3   9  521.35   28.80
   8   3   9  362.16   23.40
   9   3   9  304.47   22.50
   4  -4  -9  276.77   21.20
   3  -4  -9  493.15   29.70
   2  -4  -9  418.56   25.60
   1  -4  -9  475.15   27.20
   0  -4  -9  312.07   20.00
  -1  -4  -9  483.45   26.70
  -2  -4  -9  119.59   11.10
   3   4   9  104.79   10.50
   4   4   9   -0.60    1.70
   5   4   9  105.49   10.50
   6   4   9  177.18   14.30
   7   4   9  311.27   20.50
   8   4   9  287.17   20.20
   9   4   9  324.97   23.00
   4  -5  -9  151.58   15.80
   3  -5  -9  334.37   23.40
   2  -5  -9  536.75   31.00
   1  -5  -9  515.35   29.60
   0  -5  -9  429.06   25.50
  -1  -5  -9  899.81   43.40
  -2  -5  -9  516.95   28.40
   3   5   9  305.57   19.90
   4   5   9  117.89   11.50
   5   5   9    1.20    2.40
   6   5   9   13.00    5.00
   7   5   9  102.29   12.60
   8   5   9  127.99   12.80
   9   5   9  217.58   18.00
   3  -6  -9   83.79   12.60
   2  -6  -9  284.37   21.10
   1  -6  -9  373.46   22.90
   1  -6  -9  382.26   24.50
   0  -6  -9  385.36   24.20
   0  -6  -9  380.56   23.10
  -1  -6  -9  745.83   38.20
  -2  -6  -9  567.04   31.00
   3   6   9  389.46   24.00
   4   6   9  174.88   14.50
   5   6   9    4.00    3.20
   6   6   9    1.80    2.70
   7   6   9   50.59    9.30
   8   6   9   87.39   12.10
   9   6   9  234.28   19.10
   1  -7  -9  180.18   16.30
   1  -7  -9  184.08   15.40
   0  -7  -9  223.08   17.20
   0  -7  -9  223.08   17.70
  -1  -7  -9  560.34   31.30
  -1  -7  -9  560.54   31.50
  -2  -7  -9  541.45   30.60
   3   7   9  483.75   28.40
   4   7   9  302.17   20.70
   5   7   9  103.69   11.30
   6   7   9   45.90    8.60
   7   7   9   -0.80    2.70
   8   7   9   14.80    5.60
   0  -8  -9  139.39   14.40
   0  -8  -9  129.99   13.70
  -1  -8  -9  346.37   23.10
  -1  -8  -9  319.57   22.40
  -2  -8  -9  327.47   22.60
  -2  -8  -9  348.47   23.30
  -3  -8  -9  343.57   23.60
   3   8   9  378.36   24.10
   4   8   9  246.88   18.70
   5   8   9  136.49   13.30
   6   8   9   87.19   12.10
   7   8   9   11.40    5.30
  -2  -9  -9  267.07   20.70
  -3  -9  -9  351.86   24.80
   3   9   9  372.76   24.70
  -4  -9  -9  339.37   23.90
   4   9   9  342.97   23.40
   5   9   9  258.67   19.60
   6   9   9  199.98   17.10
  -5  -6  10  177.58   16.50
  -4  -6  10  172.38   16.30
  -3  -6  10  135.49   14.30
  -2  -6  10   28.80    8.40
  -2  -6  10   29.20    9.80
  -1  -6  10   27.60    7.70
   0  -6  10    4.70    4.90
  -6  -5  10  196.38   17.50
  -5  -5  10  156.38   14.90
  -4  -5  10  192.78   16.60
  -3  -5  10  203.88   16.90
  -2  -5  10  151.78   14.70
  -2  -5  10  134.39   19.60
  -1  -5  10  107.39   11.70
   0  -5  10   -1.10    3.00
   1  -5  10    7.00    4.80
   2  -5  10   46.70   10.40
  -6  -4  10  207.18   17.60
  -5  -4  10  219.38   17.80
  -4  -4  10  317.47   21.90
  -3  -4  10  384.16   24.20
  -2  -4  10  398.66   25.10
  -1  -4  10  387.16   23.60
   0  -4  10  131.79   13.00
   1  -4  10   46.80    9.40
   2  -4  10    2.50    4.50
   3  -4  10   21.70    7.40
   4  -4  10   44.20   10.20
   6   3 -10  151.08   14.30
  -6  -3  10  142.09   14.30
   5   3 -10  226.08   16.50
  -5  -3  10  199.28   16.80
   4   3 -10  432.16   24.70
  -4  -3  10  417.26   25.70
  -3  -3  10  530.15   29.60
  -2  -3  10  532.05   29.90
  -1  -3  10  582.54   33.20
  -1  -3  10  631.14   31.90
   0  -3  10  196.58   15.60
   1  -3  10  230.78   17.70
   2  -3  10   26.80    7.10
   3  -3  10    4.30    4.40
   4  -3  10   34.30    9.00
   5  -3  10  106.09   15.10
   6   2 -10   34.10    8.30
  -6  -2  10   40.30    8.80
   5   2 -10  152.88   14.00
  -5  -2  10  149.19   14.00
   4   2 -10  400.06   23.80
  -4  -2  10  423.86   25.00
   3   2 -10  509.25   27.50
  -3  -2  10  562.54   29.80
   2   2 -10  732.33   34.50
  -2  -2  10  720.23   36.40
   1   2 -10  812.52   37.80
  -1  -2  10  817.32   39.50
  -1  -2  10  878.01   41.60
   0  -2  10  235.48   16.90
   1  -2  10  301.07   20.40
   2  -2  10  133.89   13.10
   3  -2  10   33.10    7.60
   4  -2  10    4.70    3.90
   5  -2  10   31.40    7.70
   6  -2  10   94.39   14.10
   6   1 -10   10.40    5.40
  -6  -1  10   13.60    6.00
   5   1 -10  121.09   12.70
  -5  -1  10  100.79   11.10
   4   1 -10  403.46   24.30
  -4  -1  10  392.46   23.60
   3   1 -10  564.74   30.60
  -3  -1  10  632.14   31.60
   2   1 -10  794.62   37.40
  -2  -1  10  772.82   38.00
   1   1 -10  967.50   43.80
  -1  -1  10  972.80   45.40
  -1  -1  10  984.40   44.70
   0   1 -10  436.86   23.80
   0  -1  10  504.05   26.50
   1  -1  10  436.66   25.50
   1  -1  10  446.36   23.50
   2  -1  10  296.67   20.20
   2  -1  10  289.67   17.10
   3  -1  10   82.49    8.30
   3  -1  10   82.29   11.90
   4  -1  10   48.80    9.50
   5  -1  10    1.50    3.40
   6  -1  10   30.90    8.20
   6   0 -10   11.40    5.80
  -6   0  10    6.00    4.50
   5   0 -10   -1.20    2.90
  -5   0  10   -0.10    3.00
   4   0 -10  126.39   12.80
  -4   0  10  130.19   11.70
   3   0 -10  184.78   14.90
  -3   0  10  216.18   15.00
   2   0 -10  218.18   15.80
  -2   0  10  236.78   15.90
   1   0 -10  452.35   24.50
  -1   0  10  441.46   24.30
   0   0 -10  250.87   16.20
   2   0  10  327.07   19.20
   3   0  10  197.28   13.70
   4   0  10   83.59    8.60
   5   0  10    3.00    2.60
   5   0  10    0.40    3.40
   6   0  10    1.60    2.70
   6   0  10    4.20    4.10
   7   0  10   35.70    8.60
   7   0  10   50.29   10.40
   5  -1 -10    9.10    5.40
   4  -1 -10   67.49   10.90
  -4   1  10   36.70    7.40
   3  -1 -10  247.48   18.30
  -3   1  10  256.97   16.50
   2  -1 -10  289.37   19.10
  -2   1  10  273.67   17.10
   1  -1 -10  448.26   24.80
  -1   1  10  427.26   23.20
   0  -1 -10  308.87   19.30
   0   1  10  337.57   19.30
  -1  -1 -10  785.92   37.40
   2   1  10  753.62   36.40
   3   1  10  795.02   37.70
   4   1  10  442.86   24.40
   5   1  10  117.79   10.90
   6   1  10   38.60    7.30
   7   1  10    1.60    3.40
   7   1  10    0.10    2.90
   5  -2 -10   38.60    9.40
   4  -2 -10    6.00    4.10
   3  -2 -10   38.80    8.20
   2  -2 -10  136.49   12.90
   1  -2 -10  275.37   19.00
  -1   2  10  319.17   23.40
   0  -2 -10  301.37   19.40
   0   2  10  324.07   18.00
  -1  -2 -10  714.73   35.20
   3   2  10 1035.70   47.50
   4   2  10  700.53   34.80
   5   2  10  267.37   17.90
   6   2  10  128.39   12.00
   7   2  10   16.40    5.70
   8   2  10    0.50    4.30
   4  -3 -10   25.00    7.50
   3  -3 -10    4.20    3.80
   2  -3 -10   38.80    7.90
   1  -3 -10   94.69   12.10
   0  -3 -10  192.78   15.10
  -1  -3 -10  756.62   37.40
   3   3  10 1052.99   48.90
   4   3  10  845.42   40.70
   5   3  10  367.16   22.40
   6   3  10  248.68   17.80
   7   3  10   81.69   11.20
   8   3  10   31.40    7.90
   3  -4 -10   22.00    6.90
   2  -4 -10    6.20    4.40
   1  -4 -10   35.80    7.80
   0  -4 -10   71.19   10.40
  -1  -4 -10  449.66   26.10
  -2  -4 -10  731.93   37.00
   3   4  10  870.31   42.50
   4   4  10  983.80   46.70
   5   4  10  428.36   25.30
   6   4  10  307.27   20.40
   7   4  10  154.98   13.90
   8   4  10   98.99   12.90
   3  -5 -10  108.49   15.20
   2  -5 -10   33.30    8.00
   1  -5 -10    3.20    3.40
   0  -5 -10    3.30    3.10
  -1  -5 -10   96.49   12.30
  -2  -5 -10  242.28   17.90
   3   5  10  340.57   22.30
   4   5  10  467.05   27.30
   5   5  10  323.67   21.30
   6   5  10  334.57   22.10
   7   5  10  169.48   14.90
   8   5  10  163.08   15.00
   1  -6 -10   19.70    6.60
   0  -6 -10   -0.70    2.70
  -1  -6 -10   36.30    7.60
  -2  -6 -10  117.69   12.40
   3   6  10  226.58   17.60
   4   6  10  334.67   22.40
   5   6  10  301.47   20.60
   6   6  10  418.46   25.80
   7   6  10  325.37   22.30
   8   6  10  326.37   22.90
   0  -7 -10   34.90    8.10
  -1  -7 -10   -1.70    2.50
  -2  -7 -10   18.40    6.00
   3   7  10   93.39   13.10
   4   7  10  134.99   13.70
   5   7  10  198.48   16.40
   6   7  10  317.87   22.20
   7   7  10  300.17   21.50
  -2  -8 -10   -0.60    2.70
   3   8  10   32.20    7.80
   4   8  10  101.59   13.90
   5   8  10  133.29   13.90
   6   8  10  281.77   20.90
  -3  -5  11   73.89   11.60
  -2  -5  11  224.28   19.20
  -1  -5  11  319.27   22.40
  -1  -5  11  332.17   24.70
   0  -5  11  173.98   16.40
  -4  -4  11    2.20    3.80
  -3  -4  11   23.70    7.10
  -2  -4  11   88.49   13.10
  -1  -4  11  277.57   21.10
  -1  -4  11  254.07   19.00
   0  -4  11  157.28   14.90
   1  -4  11  285.07   21.70
   2  -4  11  259.37   21.40
  -5  -3  11  112.19   14.90
  -4  -3  11   11.50    5.50
  -3  -3  11   -1.90    2.80
  -2  -3  11   34.00    8.10
  -1  -3  11  151.58   13.50
  -1  -3  11  154.28   14.80
   0  -3  11  125.19   12.60
   1  -3  11  245.68   19.00
   2  -3  11  436.06   28.20
   3  -3  11  355.76   25.30
   5   2 -11  219.88   17.90
  -5  -2  11  230.08   18.30
   4   2 -11   80.99   10.90
  -4  -2  11   94.39   12.70
   3   2 -11   21.50    5.40
  -3  -2  11   19.90    6.20
  -2  -2  11    0.60    2.70
  -1  -2  11   38.40    7.40
  -1  -2  11   45.40    9.10
   0  -2  11   73.19   11.10
   1  -2  11  102.29   13.20
   2  -2  11  243.28   19.10
   3  -2  11  415.56   27.20
   4  -2  11  373.16   26.00
   5   1 -11  380.66   25.20
  -5  -1  11  347.87   23.00
   4   1 -11  271.67   19.40
  -4  -1  11  259.37   18.90
   3   1 -11  140.19   12.90
  -3  -1  11  165.08   14.10
   2   1 -11   33.10    6.50
  -2  -1  11   52.89    9.00
   1   1 -11   -0.30    2.20
  -1  -1  11    1.30    3.10
  -1  -1  11    2.70    3.40
   0   1 -11   15.00    4.30
   0  -1  11   15.30    5.00
   1  -1  11  137.99   13.20
   1  -1  11  146.39   14.00
   2  -1  11  216.58   17.40
   3  -1  11  393.16   25.90
   4  -1  11  476.65   30.00
   5  -1  11  351.66   25.30
   4   0 -11  162.48   15.20
  -4   0  11  171.78   14.30
   3   0 -11  117.09   11.90
  -3   0  11  124.09   11.70
   2   0 -11   40.20    7.70
  -2   0  11   41.80    7.80
   1   0 -11   11.30    4.20
  -1   0  11   10.10    4.20
   0   0 -11    0.90    2.50
   0   0  11    0.90    2.90
   1   0  11  100.79   10.20
   2   0  11  209.48   15.10
   3   0  11  406.16   23.10
   4   0  11  487.55   26.60
   4   0  11  501.05   30.40
   5   0  11  342.67   24.00
   5   0  11  316.17   21.70
   6   0  11  296.67   22.90
   4  -1 -11  291.67   21.90
   3  -1 -11  248.58   18.70
   2  -1 -11   98.69   11.00
  -2   1  11  104.19   11.80
   1  -1 -11  129.19   12.20
  -1   1  11  125.99   11.10
   0  -1 -11  100.79   10.30
   0   1  11  113.79   10.50
  -1  -1 -11    0.60    2.20
   2   1  11   62.49    9.70
   3   1  11  142.29   12.30
   4   1  11  374.46   22.50
   5   1  11  296.47   19.50
   6   1  11  342.67   21.80
   4  -2 -11  274.67   21.80
   3  -2 -11  410.66   26.60
   2  -2 -11  259.87   19.30
   1  -2 -11  217.38   16.90
   0  -2 -11  191.68   15.20
  -1  -2 -11   42.80    7.80
   2   2  11   -1.30    2.70
   3   2  11   10.30    4.30
   4   2  11  156.48   13.30
   5   2  11  192.58   15.20
   6   2  11  272.27   19.10
   7   2  11  258.47   19.10
   3  -3 -11  392.66   26.60
   2  -3 -11  374.96   24.90
   1  -3 -11  399.86   25.10
   0  -3 -11  403.56   24.90
  -1  -3 -11  136.39   12.80
   2   3  11   16.90    5.50
   3   3  11   -1.40    2.30
   4   3  11   31.20    6.70
   5   3  11   79.99   10.90
   6   3  11  225.58   17.40
   7   3  11  277.97   20.20
   2  -4 -11  417.96   27.50
   1  -4 -11  495.55   29.90
   0  -4 -11  526.15   30.50
  -1  -4 -11  343.27   22.50
   3   4  11   31.70    7.70
   4   4  11    1.50    2.80
   5   4  11   12.10    4.70
   6   4  11   50.59    8.70
   7   4  11  153.48   14.40
   1  -5 -11  346.47   24.40
   0  -5 -11  284.17   20.90
  -1  -5 -11  291.97   21.00
   3   5  11   83.69   12.10
   4   5  11   13.90    5.20
   5   5  11    0.40    2.70
   6   5  11   42.10    8.50
   0  -6 -11  275.87   21.40
  -1  -6 -11  320.07   22.90
  -2  -6 -11  252.57   19.50
   3   6  11  200.78   17.10
   4   6  11   78.89   11.90
   5   6  11   34.40    7.70
   6   6  11   -0.10    3.30
   3   7  11  266.37   20.80
   4   7  11  165.08   15.70
  -2  -3  12  180.78   16.60
  -1  -3  12  226.08   19.00
   0  -3  12  212.08   17.70
  -3  -2  12  213.88   17.70
  -2  -2  12  192.48   16.60
  -1  -2  12  216.88   17.70
   0  -2  12  290.57   21.80
   0  -2  12  262.57   19.70
   1  -2  12  138.99   14.20
   2  -2  12   79.89   12.80
   3   1 -12  209.18   16.90
  -3  -1  12  242.88   18.20
   2   1 -12  229.08   16.90
  -2  -1  12  232.48   17.90
  -1  -1  12  359.16   23.30
   0  -1  12  474.95   28.20
   0  -1  12  476.35   28.70
   1  -1  12  320.67   22.50
   2  -1  12  159.58   15.50
   3  -1  12  116.29   15.40
   3   0 -12  211.18   17.30
   2   0 -12  252.27   18.40
  -2   0  12  252.27   18.30
   1   0 -12  464.15   26.80
  -1   0  12  467.65   27.00
   0   0 -12  556.24   30.20
   0   0  12  570.94   31.50
   0   0  12  563.44   31.30
   1   0  12  526.55   30.80
   1   0  12  534.85   29.30
   2   0  12  233.68   18.90
   2   0  12  244.38   17.60
   3   0  12  154.38   15.30
   4   0  12   47.90   10.30
   2  -1 -12  122.49   12.90
   1  -1 -12  300.27   20.50
   0  -1 -12  485.65   27.80
   2   1  12  410.76   24.90
   3   1  12  287.17   19.40
   4   1  12  137.19   12.80
   2  -2 -12   48.90    9.20
   1  -2 -12  162.08   14.80
   0  -2 -12  226.68   17.30
  -1  -2 -12  386.26   24.10
   2   2  12  331.47   22.00
   3   2  12  337.37   22.00
   4   2  12  217.08   16.90
   5   2  12  108.29   11.70
   1  -3 -12  102.99   13.70
   0  -3 -12  149.49   14.20
  -1  -3 -12  272.97   19.70
   2   3  12  345.17   23.20
   3   3  12  403.06   25.40
   4   3  12  389.86   24.70
   5   3  12  347.37   23.00
   0  -4 -12   34.60    8.10
  -1  -4 -12  154.18   14.90
   2   4  12  242.88   19.10
   3   4  12  369.76   24.80
   4   4  12  291.37   20.90
   5   4  12  335.57   23.00
   2   5  12  106.99   14.00
   3   5  12  356.96   24.70
   4   5  12  329.37   23.30
   0   0   0    0.00    0.00

_computing_structure_solution     'SHELXT 2014/5 (Sheldrick, 2014)'
;
_shelx_hkl_checksum   43692
